# Supplementary material for: Deriving movement properties and the effect of the environment from the Brownian bridge movement model in monkeys and birds
Source: Mov Ecol. 2015 Jun 15;3(1):18. doi: 10.1186/s40462-015-0043-8 (PMC4466871; doi:10.1186/s40462-015-0043-8)
Supplement: Additional file 2 — Vervet monkey data set. GPS data set used in the first case study. [file 40462_2015_43_MOESM2_ESM.csv]

GroupID	DateTime	DayNo	GroupMonthYear	GroupDayNo	Long	Lat	Elev	FixType	GPS.noise	TTFF	HorizontalAccuracy	X	Y
AK	2010-12-01 02:59:00	1368	AK_Dec2010	AK_1368	31.1964446	-27.9983352	671.7	3	140	46	4.1	322650.6595	6901671.403
AK	2010-12-01 04:00:00	1368	AK_Dec2010	AK_1368	31.1964419	-27.998283	663.6	3	143	19	6.66	322650.3084	6901677.184
AK	2010-12-01 04:59:00	1368	AK_Dec2010	AK_1368	31.196271	-27.9977536	689.2	3	145	54	8.7	322632.6329	6901735.596
AK	2010-12-01 06:00:00	1368	AK_Dec2010	AK_1368	31.1948391	-27.997208	679.3	3	140	57	11.01	322490.9082	6901793.969
AK	2010-12-01 07:00:00	1368	AK_Dec2010	AK_1368	31.197021	-27.9956756	663.8	3	142	49	5.89	322702.9945	6901966.941
AK	2010-12-01 07:59:00	1368	AK_Dec2010	AK_1368	31.1999312	-27.9953477	644.5	3	141	18	4.61	322988.6879	6902007.5
AK	2010-12-01 09:00:00	1368	AK_Dec2010	AK_1368	31.1999826	-27.9953268	656.2	3	142	62	7.94	322993.7091	6902009.891
AK	2010-12-01 10:00:00	1368	AK_Dec2010	AK_1368	31.1997203	-27.9954416	637.2	3	140	56	8.19	322968.0985	6901996.789
AK	2010-12-01 11:00:00	1368	AK_Dec2010	AK_1368	31.2000847	-27.9952878	655.4	3	140	56	19.2	323003.6873	6902014.36
AK	2010-12-01 11:59:00	1368	AK_Dec2010	AK_1368	31.2002315	-27.9917648	680.8	3	141	50	11.01	323012.3683	6902404.942
AK	2010-12-01 13:00:00	1368	AK_Dec2010	AK_1368	31.204391	-27.9928639	667.5	3	141	55	4.61	323423.2773	6902289.182
AK	2010-12-01 14:00:00	1368	AK_Dec2010	AK_1368	31.2043621	-27.9950143	653.9	3	140	16	10.24	323423.9411	6902050.864
AK	2010-12-01 14:59:00	1368	AK_Dec2010	AK_1368	31.203721	-27.9954739	663.2	3	142	12	7.94	323361.6358	6901999.009
AK	2010-12-01 16:00:00	1368	AK_Dec2010	AK_1368	31.202384	-27.9960193	624.6	3	145	85	7.68	323231.027	6901936.639
AK	2010-12-01 16:59:00	1368	AK_Dec2010	AK_1368	31.2010285	-27.9962166	644.7	3	144	44	3.58	323098.0313	6901912.813
AK	2010-12-02 02:59:00	1369	AK_Dec2010	AK_1369	31.2010575	-27.9963569	657.8	3	143	58	4.1	323101.1127	6901897.309
AK	2010-12-02 04:00:00	1369	AK_Dec2010	AK_1369	31.1998816	-27.9988478	664.7	3	147	28	5.12	322989.5313	6901619.596
AK	2010-12-02 04:59:00	1369	AK_Dec2010	AK_1369	31.1979283	-28.0002231	681.5	3	144	51	4.61	322799.6734	6901464.369
AK	2010-12-02 06:00:00	1369	AK_Dec2010	AK_1369	31.1975834	-28.00091	686.4	3	146	44	8.7	322766.877	6901387.755
AK	2010-12-02 07:00:00	1369	AK_Dec2010	AK_1369	31.1948783	-28.0026579	687.5	3	142	16	8.96	322503.6986	6901190.144
AK	2010-12-02 08:00:00	1369	AK_Dec2010	AK_1369	31.1922462	-28.0042855	699.9	3	144	44	5.38	322247.5103	6901005.962
AK	2010-12-02 09:00:00	1369	AK_Dec2010	AK_1369	31.190402	-28.0055136	705.8	3	145	19	6.14	322068.159	6900867.192
AK	2010-12-02 10:00:00	1369	AK_Dec2010	AK_1369	31.1885418	-28.0063822	669.5	3	145	75	5.89	321886.6467	6900768.23
AK	2010-12-02 11:00:00	1369	AK_Dec2010	AK_1369	31.1849138	-28.0055821	659.1	3	142	50	19.2	321528.5337	6900851.582
AK	2010-12-02 11:59:00	1369	AK_Dec2010	AK_1369	31.1844678	-28.0021986	698.6	3	147	48	11.26	321479.0919	6901225.844
AK	2010-12-02 13:00:00	1369	AK_Dec2010	AK_1369	31.1859251	-28.0025967	710.9	3	140	55	4.35	321623.0708	6901183.864
AK	2010-12-02 14:00:00	1369	AK_Dec2010	AK_1369	31.1866057	-28.003456	713	3	142	19	4.61	321691.4218	6901089.643
AK	2010-12-02 14:59:00	1369	AK_Dec2010	AK_1369	31.187991	-28.0046478	691.4	3	144	18	6.4	321829.6237	6900959.608
AK	2010-12-02 16:00:00	1369	AK_Dec2010	AK_1369	31.1881655	-28.0046646	694	3	140	133	9.98	321846.8127	6900958.002
AK	2010-12-02 17:00:00	1369	AK_Dec2010	AK_1369	31.1882376	-28.0047457	698.4	3	140	25	7.17	321854.0369	6900949.121
AK	2010-12-03 02:59:00	1370	AK_Dec2010	AK_1370	31.1881057	-28.0047107	685.3	3	139	46	7.68	321841.0075	6900952.806
AK	2010-12-03 04:00:00	1370	AK_Dec2010	AK_1370	31.1884663	-28.0056574	693.9	3	141	115	10.24	321878.0289	6900848.432
AK	2010-12-03 04:59:00	1370	AK_Dec2010	AK_1370	31.1880204	-28.003988	741.6	3	146	27	32	321831.4291	6901032.761
AK	2010-12-03 06:00:00	1370	AK_Dec2010	AK_1370	31.1864628	-28.0054876	667.7	3	144	43	11.78	321680.7148	6900864.32
AK	2010-12-03 07:00:00	1370	AK_Dec2010	AK_1370	31.1866166	-28.0074562	643.9	3	139	49	7.42	321699.0832	6900646.411
AK	2010-12-03 08:00:00	1370	AK_Dec2010	AK_1370	31.18793	-28.0061375	703	3	142	57	13.82	321826.0767	6900794.451
AK	2010-12-03 09:00:00	1370	AK_Dec2010	AK_1370	31.1861907	-28.0046051	689.1	3	142	55	5.12	321652.501	6900961.708
AK	2010-12-03 10:00:00	1370	AK_Dec2010	AK_1370	31.185477	-28.0033466	697.1	3	144	56	4.1	321580.2371	6901100.114
AK	2010-12-03 10:59:00	1370	AK_Dec2010	AK_1370	31.1841621	-28.0021153	695.2	3	146	28	13.31	321448.8894	6901234.626
AK	2010-12-03 12:00:00	1370	AK_Dec2010	AK_1370	31.1827624	-28.0018857	702.1	3	142	55	7.17	321310.8521	6901258.018
AK	2010-12-03 12:59:00	1370	AK_Dec2010	AK_1370	31.1840647	-28.0043525	636.6	3	141	116	11.52	321443.0005	6900986.587
AK	2010-12-03 14:00:00	1370	AK_Dec2010	AK_1370	31.1861868	-28.0052137	668.2	3	143	15	9.22	321653.1202	6900894.266
AK	2010-12-03 15:00:00	1370	AK_Dec2010	AK_1370	31.1870228	-28.0056555	677.6	3	145	56	4.86	321736.0646	6900846.534
AK	2010-12-03 16:00:00	1370	AK_Dec2010	AK_1370	31.1880991	-28.0057802	678.5	3	142	28	7.42	321842.1187	6900834.289
AK	2010-12-03 17:00:00	1370	AK_Dec2010	AK_1370	31.1880648	-28.0058725	690.8	3	141	58	8.7	321838.8974	6900824.011
AK	2010-12-04 02:59:00	1371	AK_Dec2010	AK_1371	31.1886017	-28.0062216	686.2	3	142	58	4.86	321892.2732	6900786.113
AK	2010-12-04 04:00:00	1371	AK_Dec2010	AK_1371	31.1881474	-28.0049097	691	3	144	25	4.61	321845.436	6900930.817
AK	2010-12-04 04:59:00	1371	AK_Dec2010	AK_1371	31.1860141	-28.00538	695.5	3	141	41	10.5	321636.4099	6900875.586
AK	2010-12-04 06:00:00	1371	AK_Dec2010	AK_1371	31.1840264	-28.0061614	684.8	3	141	97	5.12	321442.2178	6900786.093
AK	2010-12-04 07:00:00	1371	AK_Dec2010	AK_1371	31.1837855	-28.0060117	674.5	3	142	20	13.06	321418.2796	6900802.328
AK	2010-12-04 08:00:00	1371	AK_Dec2010	AK_1371	31.1833144	-28.0041873	691	3	144	21	29.7	321368.9385	6901003.794
AK	2010-12-04 09:00:00	1371	AK_Dec2010	AK_1371	31.1835719	-28.0018636	702.6	3	140	61	9.47	321390.4289	6901261.652
AK	2010-12-04 09:59:00	1371	AK_Dec2010	AK_1371	31.1856991	-27.9984442	714.9	3	144	39	5.63	321594.0015	6901643.657
AK	2010-12-04 11:00:00	1371	AK_Dec2010	AK_1371	31.1894209	-27.9967377	709.1	3	143	55	4.35	321957.2407	6901838.185
AK	2010-12-04 12:00:00	1371	AK_Dec2010	AK_1371	NA	NA	NA	NA	NA	NA	NA	NA	NA
AK	2010-12-04 12:59:00	1371	AK_Dec2010	AK_1371	31.1959732	-27.9981438	656.6	3	146	54	6.91	322603.983	6901691.926
AK	2010-12-04 14:00:00	1371	AK_Dec2010	AK_1371	31.1986465	-27.9980138	662.9	3	150	49	3.33	322866.6937	6901710.216
AK	2010-12-04 15:00:00	1371	AK_Dec2010	AK_1371	31.20048	-27.9969705	644.8	3	141	52	6.14	323045.3165	6901828.481
AK	2010-12-04 16:00:00	1371	AK_Dec2010	AK_1371	31.2007513	-27.9970595	649.3	3	142	54	6.4	323072.145	6901819.012
AK	2010-12-04 16:59:00	1371	AK_Dec2010	AK_1371	31.2000686	-27.9968423	628.7	3	142	11	9.22	323004.6447	6901842.089
AK	2010-12-05 02:59:00	1372	AK_Dec2010	AK_1372	31.2000788	-27.9967569	653.9	3	140	58	3.58	323005.5083	6901851.567
AK	2010-12-05 04:00:00	1372	AK_Dec2010	AK_1372	31.2019206	-27.999923	675.2	3	143	14	9.73	323191.8246	6901503.415
AK	2010-12-05 04:59:00	1372	AK_Dec2010	AK_1372	31.1985707	-28.0002262	669.3	3	146	30	9.73	322862.8583	6901464.959
AK	2010-12-05 06:00:00	1372	AK_Dec2010	AK_1372	31.1948528	-28.0008665	675.9	3	148	49	4.1	322498.2535	6901388.605
AK	2010-12-05 07:00:00	1372	AK_Dec2010	AK_1372	31.1948008	-27.9993813	668.5	3	144	24	6.4	322490.7043	6901553.098
AK	2010-12-05 08:00:00	1372	AK_Dec2010	AK_1372	31.1951203	-27.9977178	677.2	3	143	21	13.31	322519.4006	6901737.889
AK	2010-12-05 09:00:00	1372	AK_Dec2010	AK_1372	31.1963975	-27.9959216	672.3	3	141	44	9.22	322642.0738	6901938.776
AK	2010-12-05 10:00:00	1372	AK_Dec2010	AK_1372	31.1978169	-27.9960121	647.9	3	141	56	5.63	322781.8251	6901930.811
AK	2010-12-05 11:00:00	1372	AK_Dec2010	AK_1372	31.1977936	-27.9968999	662.9	3	141	17	13.06	322780.9864	6901832.404
AK	2010-12-05 12:00:00	1372	AK_Dec2010	AK_1372	31.1977804	-27.9978324	651.4	3	143	111	6.14	322781.2144	6901729.058
AK	2010-12-05 13:00:00	1372	AK_Dec2010	AK_1372	31.1978041	-27.9978623	672.3	3	143	27	6.4	322783.5943	6901725.779
AK	2010-12-05 14:00:00	1372	AK_Dec2010	AK_1372	31.1981927	-28.0004808	684.9	3	145	14	5.89	322826.0987	6901436.198
AK	2010-12-05 14:59:00	1372	AK_Dec2010	AK_1372	31.1963631	-27.9991883	662.8	3	146	50	4.35	322644.0412	6901576.756
AK	2010-12-05 16:00:00	1372	AK_Dec2010	AK_1372	31.1962115	-27.9984215	664.8	3	147	26	6.4	322627.8751	6901661.502
AK	2010-12-05 17:00:00	1372	AK_Dec2010	AK_1372	31.1964419	-27.9983435	669.9	3	146	31	11.52	322650.4075	6901670.48
AK	2010-12-06 02:59:00	1373	AK_Dec2010	AK_1373	31.1962857	-27.9984249	673.1	3	143	112	3.58	322635.1784	6901661.233
AK	2010-12-06 04:00:00	1373	AK_Dec2010	AK_1373	31.1962849	-27.998469	661.8	3	139	71	14.85	322635.1719	6901656.345
AK	2010-12-06 04:59:00	1373	AK_Dec2010	AK_1373	31.1944709	-28.0004173	665.2	3	148	20	6.4	322459.9573	6901437.823
AK	2010-12-06 06:00:00	1373	AK_Dec2010	AK_1373	31.1910622	-28.0008351	688	3	143	85	5.89	322125.3992	6901386.562
AK	2010-12-06 06:59:00	1373	AK_Dec2010	AK_1373	31.1878364	-28.001553	722.3	3	144	44	6.91	321809.3252	6901302.306
AK	2010-12-06 08:00:00	1373	AK_Dec2010	AK_1373	31.1847775	-28.0017335	716.6	3	146	56	2.56	321508.7835	6901277.833
AK	2010-12-06 09:00:00	1373	AK_Dec2010	AK_1373	31.1837817	-28.0024524	674.5	3	147	37	9.22	321412.0338	6901196.716
AK	2010-12-06 09:59:00	1373	AK_Dec2010	AK_1373	31.1840579	-28.0018756	705	3	147	21	15.36	321438.2461	6901261.034
AK	2010-12-06 11:00:00	1373	AK_Dec2010	AK_1373	31.1846872	-28.0037114	688	3	143	55	4.35	321503.1639	6901058.537
AK	2010-12-06 12:00:00	1373	AK_Dec2010	AK_1373	31.1876344	-28.004758	711.6	3	144	49	12.29	321794.7349	6900946.876
AK	2010-12-06 13:00:00	1373	AK_Dec2010	AK_1373	31.1895393	-28.0051699	712.1	3	146	56	6.14	321982.7514	6900904.017
AK	2010-12-06 14:00:00	1373	AK_Dec2010	AK_1373	31.1893489	-28.0065421	680	3	143	110	7.68	321966.2834	6900751.691
AK	2010-12-06 14:59:00	1373	AK_Dec2010	AK_1373	31.1859741	-28.0059653	738.9	3	145	71	23.81	321633.4406	6900810.673
AK	2010-12-06 16:00:00	1373	AK_Dec2010	AK_1373	31.1862745	-28.007426	684.4	3	146	55	10.5	321665.3901	6900649.257
AK	2010-12-06 17:00:00	1373	AK_Dec2010	AK_1373	31.1863027	-28.0075341	671.1	3	143	44	6.14	321668.3415	6900637.32
AK	2010-12-07 02:59:00	1374	AK_Dec2010	AK_1374	31.1862999	-28.0075318	676.4	3	143	52	3.07	321668.0624	6900637.571
AK	2010-12-07 03:59:00	1374	AK_Dec2010	AK_1374	31.185293	-28.0061626	688.3	3	140	43	7.17	321566.7832	6900787.814
AK	2010-12-07 05:00:00	1374	AK_Dec2010	AK_1374	31.1839013	-28.0039676	690.4	3	143	24	3.33	321426.2957	6901028.998
AK	2010-12-07 06:00:00	1374	AK_Dec2010	AK_1374	31.1828805	-28.0024021	706.1	3	147	44	5.89	321323.3194	6901200.97
AK	2010-12-07 07:00:00	1374	AK_Dec2010	AK_1374	31.1821184	-28.0011718	702	3	148	18	7.17	321246.3368	6901336.179
AK	2010-12-07 08:00:00	1374	AK_Dec2010	AK_1374	31.1826671	-27.9983629	707.6	3	145	17	4.86	321295.6648	6901648.227
AK	2010-12-07 09:00:00	1374	AK_Dec2010	AK_1374	31.1828656	-28.0013601	713.4	3	143	42	6.91	321320.1342	6901316.409
AK	2010-12-07 09:59:00	1374	AK_Dec2010	AK_1374	31.1838427	-28.0040863	685.4	3	149	57	3.33	321420.7284	6901015.759
AK	2010-12-07 11:00:00	1374	AK_Dec2010	AK_1374	31.1863422	-28.005362	667.7	3	145	25	3.84	321668.6474	6900878.06
AK	2010-12-07 12:00:00	1374	AK_Dec2010	AK_1374	31.1860733	-28.0070461	670.6	3	141	50	13.06	321644.9774	6900691.058
AK	2010-12-07 13:00:00	1374	AK_Dec2010	AK_1374	31.1861996	-28.0069494	676.9	3	142	56	4.86	321657.2389	6900701.958
AK	2010-12-07 13:59:00	1374	AK_Dec2010	AK_1374	31.1862428	-28.0067994	691.5	3	143	76	19.2	321661.2402	6900718.642
AK	2010-12-07 15:00:00	1374	AK_Dec2010	AK_1374	31.186226	-28.0067465	654.8	3	143	55	7.68	321659.5009	6900724.479
AK	2010-12-07 16:00:00	1374	AK_Dec2010	AK_1374	31.1863784	-28.0074943	655.5	3	139	50	8.7	321675.7206	6900641.841
AK	2010-12-07 16:59:00	1374	AK_Dec2010	AK_1374	31.1860731	-28.0072075	676	3	141	17	6.91	321645.2237	6900673.174
AK	2010-12-08 02:59:00	1375	AK_Dec2010	AK_1375	31.1862431	-28.0072294	751	3	142	81	12.54	321661.9782	6900670.996
AK	2010-12-08 04:00:00	1375	AK_Dec2010	AK_1375	NA	NA	NA	NA	NA	NA	NA	NA	NA
AK	2010-12-08 04:59:00	1375	AK_Dec2010	AK_1375	31.1862004	-28.0063406	667.4	3	142	63	9.47	321656.3144	6900769.418
AK	2010-12-08 06:00:00	1375	AK_Dec2010	AK_1375	31.1855887	-28.0057852	648.9	3	145	55	13.06	321595.2417	6900830.065
AK	2010-12-08 07:00:00	1375	AK_Dec2010	AK_1375	31.185848	-28.0065502	683.7	3	142	115	6.66	321622.0033	6900745.677
AK	2010-12-08 08:00:00	1375	AK_Dec2010	AK_1375	31.1858295	-28.0068012	688.7	3	142	71	14.85	321620.5976	6900717.838
AK	2010-12-08 09:00:00	1375	AK_Dec2010	AK_1375	31.1859499	-28.0059922	670.3	3	144	56	7.17	321631.105	6900807.657
AK	2010-12-08 09:59:00	1375	AK_Dec2010	AK_1375	31.1860886	-28.0060334	673.9	3	144	62	3.33	321644.8133	6900803.294
AK	2010-12-08 11:00:00	1375	AK_Dec2010	AK_1375	31.1870773	-28.0061262	665.8	3	141	29	6.91	321742.1996	6900794.457
AK	2010-12-08 12:00:00	1375	AK_Dec2010	AK_1375	31.1896091	-28.0069311	667	3	143	54	25.86	321992.5123	6900708.967
AK	2010-12-08 13:00:00	1375	AK_Dec2010	AK_1375	31.1906204	-28.0051204	703.7	3	149	55	5.38	322088.9913	6900911.08
AK	2010-12-08 14:00:00	1375	AK_Dec2010	AK_1375	31.1899448	-28.0037381	717.3	3	144	52	7.94	322020.2763	6901063.262
AK	2010-12-08 15:00:00	1375	AK_Dec2010	AK_1375	31.1888449	-28.0052648	694.5	3	146	51	4.1	321914.6164	6900892.488
AK	2010-12-08 16:00:00	1375	AK_Dec2010	AK_1375	31.18791	-28.0057059	673.3	3	143	16	12.03	321823.3994	6900842.246
AK	2010-12-08 17:00:00	1375	AK_Dec2010	AK_1375	31.1882516	-28.0060932	679.6	3	145	21	5.89	321857.6315	6900799.829
AK	2010-12-09 02:59:00	1376	AK_Dec2010	AK_1376	31.1879764	-28.0059278	661.9	3	139	106	8.96	321830.2947	6900817.755
AK	2010-12-09 04:00:00	1376	AK_Dec2010	AK_1376	31.187115	-28.0049308	680.3	3	141	15	4.86	321743.9386	6900926.97
AK	2010-12-09 05:00:00	1376	AK_Dec2010	AK_1376	31.1871668	-28.0049725	668.8	3	142	62	5.12	321749.1016	6900922.425
AK	2010-12-09 05:59:00	1376	AK_Dec2010	AK_1376	31.1866708	-28.0044345	686.5	3	140	121	8.7	321699.4359	6900981.314
AK	2010-12-09 07:00:00	1376	AK_Dec2010	AK_1376	31.1863525	-28.0042062	701.9	3	140	66	56.58	321667.7562	6901006.146
AK	2010-12-09 08:00:00	1376	AK_Dec2010	AK_1376	31.1869637	-28.0050158	688.7	3	142	44	4.1	321729.1989	6900917.33
AK	2010-12-09 08:59:00	1376	AK_Dec2010	AK_1376	31.1867977	-28.0049722	686.1	3	144	62	14.34	321712.8017	6900921.919
AK	2010-12-09 10:00:00	1376	AK_Dec2010	AK_1376	31.1864804	-28.0047494	679	3	142	32	7.17	321681.2296	6900946.143
AK	2010-12-09 11:00:00	1376	AK_Dec2010	AK_1376	31.1860577	-28.0070622	676.8	3	142	68	5.38	321643.4698	6900689.251
AK	2010-12-09 12:00:00	1376	AK_Dec2010	AK_1376	31.1862611	-28.0069987	669.1	3	142	106	19.2	321663.3683	6900696.585
AK	2010-12-09 13:00:00	1376	AK_Dec2010	AK_1376	31.1855518	-28.0058747	675.8	3	143	33	25.34	321591.7603	6900820.094
AK	2010-12-09 14:00:00	1376	AK_Dec2010	AK_1376	31.1838413	-28.004082	684.3	3	147	56	2.56	321420.5836	6901016.233
AK	2010-12-09 14:59:00	1376	AK_Dec2010	AK_1376	31.1841787	-28.0038177	674	3	140	22	9.73	321453.3298	6901046.014
AK	2010-12-09 16:00:00	1376	AK_Dec2010	AK_1376	31.1853452	-28.0045727	683.2	3	144	30	5.89	321569.296	6900964.062
AK	2010-12-09 17:00:00	1376	AK_Dec2010	AK_1376	31.1853593	-28.0045663	690.9	3	146	17	5.89	321570.6721	6900964.792
AK	2010-12-10 02:59:00	1377	AK_Dec2010	AK_1377	31.1857365	-28.0046327	673	3	143	106	6.14	321607.8777	6900957.986
AK	2010-12-10 04:00:00	1377	AK_Dec2010	AK_1377	31.1877498	-28.0056933	690.3	3	141	45	9.47	321807.6238	6900843.408
AK	2010-12-10 05:00:00	1377	AK_Dec2010	AK_1377	31.1874022	-28.0056554	673.1	3	143	73	8.7	321773.3766	6900847.099
AK	2010-12-10 06:00:00	1377	AK_Dec2010	AK_1377	31.1852867	-28.007361	750.9	3	145	62	23.3	321568.1392	6900655.014
AK	2010-12-10 07:00:00	1377	AK_Dec2010	AK_1377	31.1860096	-28.0068943	664.2	3	144	73	9.73	321638.4628	6900707.785
AK	2010-12-10 08:00:00	1377	AK_Dec2010	AK_1377	31.1860146	-28.0069081	690.6	3	143	55	16.13	321638.9772	6900706.264
AK	2010-12-10 09:00:00	1377	AK_Dec2010	AK_1377	31.186631	-28.0071695	646.2	3	141	58	17.66	321700.0271	6900678.2
AK	2010-12-10 10:00:00	1377	AK_Dec2010	AK_1377	31.1856388	-28.0070353	698.7	3	142	50	16.38	321602.2292	6900691.619
AK	2010-12-10 11:00:00	1377	AK_Dec2010	AK_1377	31.1857375	-28.0071075	678.4	3	144	44	4.86	321612.0547	6900683.763
AK	2010-12-10 11:59:00	1377	AK_Dec2010	AK_1377	31.183955	-28.0067508	676.8	3	139	68	5.89	321436.1683	6900720.679
AK	2010-12-10 13:00:00	1377	AK_Dec2010	AK_1377	31.1842834	-28.0059716	645.7	3	142	49	11.01	321467.1793	6900807.501
AK	2010-12-10 14:00:00	1377	AK_Dec2010	AK_1377	31.1858822	-28.0056863	677.2	3	145	43	7.68	321623.943	6900841.453
AK	2010-12-10 15:00:00	1377	AK_Dec2010	AK_1377	31.1862838	-28.0051281	675.2	3	146	56	3.84	321662.5187	6900903.893
AK	2010-12-10 15:59:00	1377	AK_Dec2010	AK_1377	31.1876566	-28.0054303	678.2	3	146	22	7.42	321798.025	6900872.414
AK	2010-12-10 17:00:00	1377	AK_Dec2010	AK_1377	31.1875516	-28.005463	683.6	3	147	43	3.84	321787.7526	6900868.637
AK	2010-12-11 02:59:00	1378	AK_Dec2010	AK_1378	31.1877199	-28.0059458	672	3	143	59	9.73	321805.0989	6900815.385
AK	2010-12-11 04:00:00	1378	AK_Dec2010	AK_1378	31.1890429	-28.006825	680.9	3	141	55	9.22	321936.6555	6900719.897
AK	2010-12-11 05:00:00	1378	AK_Dec2010	AK_1378	NA	NA	NA	NA	NA	NA	NA	NA	NA
AK	2010-12-11 05:59:00	1378	AK_Dec2010	AK_1378	31.185815	-28.0068453	657.8	3	140	86	29.7	321619.2443	6900712.93
AK	2010-12-11 07:00:00	1378	AK_Dec2010	AK_1378	31.1859234	-28.0069748	646.9	3	140	85	6.14	321630.1182	6900698.739
AK	2010-12-11 07:59:00	1378	AK_Dec2010	AK_1378	31.1861416	-28.0074899	671.9	3	141	86	23.3	321652.4256	6900641.982
AK	2010-12-11 09:00:00	1378	AK_Dec2010	AK_1378	31.1867518	-28.0075449	652.6	3	144	103	12.29	321712.5254	6900636.78
AK	2010-12-11 10:00:00	1378	AK_Dec2010	AK_1378	31.1881296	-28.0067458	702.7	3	139	65	14.59	321846.7076	6900727.339
AK	2010-12-11 11:00:00	1378	AK_Dec2010	AK_1378	31.1887064	-28.005819	677.7	3	141	56	7.17	321901.9074	6900830.877
AK	2010-12-11 12:00:00	1378	AK_Dec2010	AK_1378	31.1886436	-28.0049467	702.3	3	145	79	3.33	321894.2961	6900927.441
AK	2010-12-11 12:59:00	1378	AK_Dec2010	AK_1378	31.1878593	-28.0046089	690	3	144	33	6.66	321816.6075	6900963.726
AK	2010-12-11 14:00:00	1378	AK_Dec2010	AK_1378	31.1861204	-28.0046516	681.6	3	145	52	4.35	321645.6639	6900956.453
AK	2010-12-11 15:00:00	1378	AK_Dec2010	AK_1378	31.1851241	-28.004464	656.5	3	141	78	23.55	321547.3724	6900975.783
AK	2010-12-11 15:59:00	1378	AK_Dec2010	AK_1378	31.1850636	-28.0045543	674.3	3	143	86	7.42	321541.5713	6900965.689
AK	2010-12-11 17:00:00	1378	AK_Dec2010	AK_1378	31.1849939	-28.0046321	667.4	3	143	55	4.86	321534.8449	6900956.966
AK	2010-12-12 03:00:00	1379	AK_Dec2010	AK_1379	NA	NA	NA	NA	NA	NA	NA	NA	NA
AK	2010-12-12 03:59:00	1379	AK_Dec2010	AK_1379	31.1841869	-28.0039704	684.1	3	140	122	14.08	321454.3881	6901029.105
AK	2010-12-12 05:00:00	1379	AK_Dec2010	AK_1379	31.1847054	-28.0070692	669.5	3	143	55	3.33	321510.4909	6900686.497
AK	2010-12-12 06:00:00	1379	AK_Dec2010	AK_1379	31.1856437	-28.0060879	695.7	3	139	15	14.59	321601.1496	6900796.604
AK	2010-12-12 07:00:00	1379	AK_Dec2010	AK_1379	31.188913	-28.0052661	701.2	3	141	33	35.33	321921.3159	6900892.443
AK	2010-12-12 07:59:00	1379	AK_Dec2010	AK_1379	31.1884346	-28.006638	680.6	3	144	56	3.58	321876.5251	6900739.729
AK	2010-12-12 09:00:00	1379	AK_Dec2010	AK_1379	31.188665	-28.0066017	691.5	3	141	24	11.52	321899.1239	6900744.088
AK	2010-12-12 10:00:00	1379	AK_Dec2010	AK_1379	31.1883182	-28.0053838	675.6	3	139	25	8.7	321863.0137	6900878.533
AK	2010-12-12 11:00:00	1379	AK_Dec2010	AK_1379	31.1872596	-28.0040912	730.3	3	145	57	9.47	321756.7769	6901020.214
AK	2010-12-12 11:59:00	1379	AK_Dec2010	AK_1379	31.1856382	-28.0042059	676.1	3	145	59	11.01	321597.5068	6901005.134
AK	2010-12-12 13:00:00	1379	AK_Dec2010	AK_1379	NA	NA	NA	NA	NA	NA	NA	NA	NA
AK	2010-12-12 14:00:00	1379	AK_Dec2010	AK_1379	31.1870131	-28.0065102	691.9	3	150	23	7.42	321736.5183	6900751.813
AK	2010-12-12 15:00:00	1379	AK_Dec2010	AK_1379	31.1864104	-28.0071524	663.8	3	143	43	35.07	321678.3043	6900679.772
AK	2010-12-12 16:00:00	1379	AK_Dec2010	AK_1379	31.1861551	-28.007107	670.9	3	143	44	5.12	321653.1223	6900684.43
AK	2010-12-12 16:59:00	1379	AK_Dec2010	AK_1379	31.1861869	-28.0069932	681.4	3	142	19	7.17	321656.0621	6900697.086
AK	2010-12-13 02:59:00	1380	AK_Dec2010	AK_1380	31.1861307	-28.0069808	670.9	3	140	51	5.89	321650.5147	6900698.378
AK	2010-12-13 04:00:00	1380	AK_Dec2010	AK_1380	31.1842097	-28.0061608	659.8	3	141	49	8.19	321460.2434	6900786.428
AK	2010-12-13 04:59:00	1380	AK_Dec2010	AK_1380	31.1850529	-28.0044173	690.6	3	141	14	7.17	321540.2932	6900980.853
AK	2010-12-13 06:00:00	1380	AK_Dec2010	AK_1380	31.1862394	-28.0051876	687.4	3	143	115	8.45	321658.2502	6900897.235
AK	2010-12-13 07:00:00	1380	AK_Dec2010	AK_1380	31.1870976	-28.0058776	655.4	3	142	44	3.58	321743.7866	6900822.033
AK	2010-12-13 07:59:00	1380	AK_Dec2010	AK_1380	31.1885708	-28.0065051	683.5	3	144	28	5.38	321889.7009	6900754.654
AK	2010-12-13 09:00:00	1380	AK_Dec2010	AK_1380	31.1868892	-28.0054054	684.5	3	143	103	8.96	321722.5138	6900874.051
AK	2010-12-13 10:00:00	1380	AK_Dec2010	AK_1380	31.1868369	-28.0055566	632.8	3	142	63	11.78	321717.6194	6900857.221
AK	2010-12-13 11:00:00	1380	AK_Dec2010	AK_1380	31.1869779	-28.0053822	672.5	3	142	68	8.19	321731.1988	6900876.752
AK	2010-12-13 11:59:00	1380	AK_Dec2010	AK_1380	31.1887168	-28.0060585	672.1	3	144	74	5.38	321903.3243	6900804.354
AK	2010-12-13 13:00:00	1380	AK_Dec2010	AK_1380	31.1882713	-28.0065603	652	3	139	87	33.02	321860.3376	6900748.1
AK	2010-12-13 14:00:00	1380	AK_Dec2010	AK_1380	31.1866409	-28.0057222	668	3	143	110	6.14	321698.6165	6900838.585
AK	2010-12-13 15:00:00	1380	AK_Dec2010	AK_1380	31.1857534	-28.007172	661	3	142	56	7.68	321613.7247	6900676.64
AK	2010-12-13 16:00:00	1380	AK_Dec2010	AK_1380	31.1860056	-28.0071137	642.3	3	140	83	17.15	321638.4309	6900683.469
AK	2010-12-13 16:59:00	1380	AK_Dec2010	AK_1380	31.1861536	-28.0070711	676.3	3	142	56	4.61	321652.9156	6900688.405
AK	2010-12-14 02:59:00	1381	AK_Dec2010	AK_1381	31.1861568	-28.0070411	683.8	3	145	57	4.61	321653.1809	6900691.734
AK	2010-12-14 04:00:00	1381	AK_Dec2010	AK_1381	31.184448	-28.0063369	685.7	3	140	69	22.53	321483.9694	6900767.264
AK	2010-12-14 05:00:00	1381	AK_Dec2010	AK_1381	31.1852114	-28.0040568	695.5	3	144	55	5.12	321555.2868	6901021.031
AK	2010-12-14 06:00:00	1381	AK_Dec2010	AK_1381	31.1854795	-28.0048776	693.1	3	143	11	22.53	321583.0064	6900930.473
AK	2010-12-14 07:00:00	1381	AK_Dec2010	AK_1381	31.1870888	-28.0054964	675	3	142	55	5.12	321742.2934	6900864.26
AK	2010-12-14 07:59:00	1381	AK_Dec2010	AK_1381	31.1865986	-28.0054016	664	3	143	38	27.65	321693.9284	6900874.047
AK	2010-12-14 09:00:00	1381	AK_Dec2010	AK_1381	31.1864945	-28.0053716	677.9	3	141	49	4.35	321683.6412	6900877.219
AK	2010-12-14 10:00:00	1381	AK_Dec2010	AK_1381	31.1865553	-28.0053616	680.5	3	146	28	3.58	321689.6042	6900878.416
AK	2010-12-14 11:00:00	1381	AK_Dec2010	AK_1381	31.1868177	-28.005032	665.7	3	142	56	7.94	321714.8671	6900915.322
AK	2010-12-14 11:59:00	1381	AK_Dec2010	AK_1381	31.1862522	-28.0061	668.4	3	143	80	6.66	321661.0123	6900796.154
AK	2010-12-14 13:00:00	1381	AK_Dec2010	AK_1381	31.1886588	-28.0063346	665.5	3	144	62	13.06	321898.0746	6900773.675
AK	2010-12-14 14:00:00	1381	AK_Dec2010	AK_1381	31.1890506	-28.0065644	663.3	3	143	49	7.68	321936.984	6900748.784
AK	2010-12-14 14:59:00	1381	AK_Dec2010	AK_1381	31.1876535	-28.0055837	672.1	3	142	56	17.66	321797.9727	6900855.411
AK	2010-12-14 16:00:00	1381	AK_Dec2010	AK_1381	31.1873362	-28.0056465	683.1	3	144	49	5.12	321766.8712	6900847.989
AK	2010-12-14 17:00:00	1381	AK_Dec2010	AK_1381	31.1880026	-28.0053766	762.4	3	146	23	35.58	321831.9641	6900878.87
AK	2010-12-15 02:59:00	1382	AK_Dec2010	AK_1382	31.1872425	-28.0058597	663.2	3	143	117	5.89	321758.0073	6900824.228
AK	2010-12-15 04:00:00	1382	AK_Dec2010	AK_1382	31.1879318	-28.005945	669	3	140	31	11.01	321825.9369	6900815.784
AK	2010-12-15 05:00:00	1382	AK_Dec2010	AK_1382	31.1872707	-28.0050771	691.6	3	141	85	11.78	321759.492	6900910.987
AK	2010-12-15 05:59:00	1382	AK_Dec2010	AK_1382	31.1885269	-28.005824	649.4	3	142	56	13.57	321884.2628	6900830.061
AK	2010-12-15 07:00:00	1382	AK_Dec2010	AK_1382	31.1891876	-28.0060015	686.9	3	142	24	20.74	321949.5312	6900811.357
AK	2010-12-15 08:00:00	1382	AK_Dec2010	AK_1382	31.1891057	-28.0061206	677.7	3	142	55	8.96	321941.6727	6900798.041
AK	2010-12-15 09:00:00	1382	AK_Dec2010	AK_1382	31.1891068	-28.0061669	697.3	3	140	79	9.47	321941.8571	6900792.912
AK	2010-12-15 10:00:00	1382	AK_Dec2010	AK_1382	31.1884503	-28.0066238	668.7	3	142	41	5.12	321878.0457	6900741.326
AK	2010-12-15 11:00:00	1382	AK_Dec2010	AK_1382	31.1880418	-28.0048904	681.2	3	142	43	6.66	321835.019	6900932.801
AK	2010-12-15 12:00:00	1382	AK_Dec2010	AK_1382	31.1857918	-28.0037241	691.9	3	144	45	14.85	321611.8189	6901058.745
AK	2010-12-15 13:00:00	1382	AK_Dec2010	AK_1382	31.1852125	-28.0020853	709.4	3	145	50	3.07	321552.1451	6901239.488
AK	2010-12-15 14:00:00	1382	AK_Dec2010	AK_1382	31.1857389	-28.003488	711.1	3	142	32	8.7	321606.2272	6901084.829
AK	2010-12-15 15:00:00	1382	AK_Dec2010	AK_1382	31.1854479	-28.0045843	670.1	3	139	55	6.66	321579.4152	6900962.927
AK	2010-12-15 16:00:00	1382	AK_Dec2010	AK_1382	NA	NA	NA	NA	NA	NA	NA	NA	NA
AK	2010-12-15 16:59:00	1382	AK_Dec2010	AK_1382	31.1853249	-28.0044693	684.8	3	142	56	17.15	321567.1291	6900975.489
AK	2010-12-16 02:59:00	1383	AK_Dec2010	AK_1383	31.1853011	-28.0044296	687.7	3	139	102	18.69	321564.723	6900979.854
AK	2010-12-16 04:00:00	1383	AK_Dec2010	AK_1383	31.1868368	-28.0052991	681.1	3	140	56	7.42	321717.1854	6900885.753
AK	2010-12-16 05:00:00	1383	AK_Dec2010	AK_1383	31.1882302	-28.0058347	670.2	3	141	79	6.91	321855.1014	6900828.442
AK	2010-12-16 06:00:00	1383	AK_Dec2010	AK_1383	31.1884547	-28.00664	672.3	3	140	68	6.4	321878.5051	6900739.537
AK	2010-12-16 06:59:00	1383	AK_Dec2010	AK_1383	31.1851558	-28.0058225	689.9	3	141	59	13.31	321552.7296	6900825.299
AK	2010-12-16 08:00:00	1383	AK_Dec2010	AK_1383	31.1848416	-28.006675	687.8	3	144	43	4.35	321523.2353	6900730.376
AK	2010-12-16 09:00:00	1383	AK_Dec2010	AK_1383	31.1859921	-28.0070435	676.6	3	142	35	12.29	321636.9876	6900691.227
AK	2010-12-16 10:00:00	1383	AK_Dec2010	AK_1383	31.1857934	-28.0067477	673	3	141	104	9.47	321616.9592	6900723.713
AK	2010-12-16 11:00:00	1383	AK_Dec2010	AK_1383	31.1859152	-28.0043843	689.5	3	144	56	3.58	321625.0428	6900985.772
AK	2010-12-16 11:59:00	1383	AK_Dec2010	AK_1383	31.1879091	-28.0041293	704.7	3	144	28	3.58	321820.7157	6901016.942
AK	2010-12-16 13:00:00	1383	AK_Dec2010	AK_1383	31.188411	-28.0064589	663.3	3	143	28	15.1	321873.9094	6900759.54
AK	2010-12-16 14:00:00	1383	AK_Dec2010	AK_1383	31.1884125	-28.006638	662.2	3	144	56	5.63	321874.3517	6900739.697
AK	2010-12-16 15:00:00	1383	AK_Dec2010	AK_1383	31.1883615	-28.006543	673.1	3	144	34	5.63	321869.1798	6900750.149
AK	2010-12-16 16:00:00	1383	AK_Dec2010	AK_1383	31.1874312	-28.0053914	711.7	3	151	32	16.64	321775.7939	6900876.395
AK	2010-12-16 16:59:00	1383	AK_Dec2010	AK_1383	31.1873696	-28.005645	687.7	3	141	56	7.68	321770.1534	6900848.204
AK	2010-12-17 03:00:00	1384	AK_Dec2010	AK_1384	NA	NA	NA	NA	NA	NA	NA	NA	NA
AK	2010-12-17 03:59:00	1384	AK_Dec2010	AK_1384	31.1869087	-28.0051399	678.2	3	145	51	4.61	321723.9943	6900903.499
AK	2010-12-17 04:59:00	1384	AK_Dec2010	AK_1384	31.1873151	-28.0052885	681.8	3	143	13	12.8	321764.2066	6900887.627
AK	2010-12-17 06:00:00	1384	AK_Dec2010	AK_1384	31.1873465	-28.0052463	665.5	3	143	61	18.18	321767.2252	6900892.349
AK	2010-12-17 07:00:00	1384	AK_Dec2010	AK_1384	31.1871275	-28.0054001	676.8	3	142	56	9.98	321745.9408	6900874.987
AK	2010-12-17 08:00:00	1384	AK_Dec2010	AK_1384	31.1863864	-28.0055463	651.2	3	142	39	20.74	321673.2979	6900857.703
AK	2010-12-17 09:00:00	1384	AK_Dec2010	AK_1384	31.1849324	-28.0043964	680.3	3	142	35	6.66	321528.408	6900982.993
AK	2010-12-17 10:00:00	1384	AK_Dec2010	AK_1384	31.184014	-28.0043659	700	3	139	86	6.14	321438.0364	6900985.028
AK	2010-12-17 11:00:00	1384	AK_Dec2010	AK_1384	31.1848858	-28.0073359	667.2	3	140	48	7.68	321528.6719	6900657.209
AK	2010-12-17 11:59:00	1384	AK_Dec2010	AK_1384	31.1868523	-28.0075096	672.9	3	141	56	4.61	321722.3507	6900640.838
AK	2010-12-17 13:00:00	1384	AK_Dec2010	AK_1384	31.188482	-28.0068204	710.8	3	140	49	12.29	321881.4868	6900719.587
AK	2010-12-17 14:00:00	1384	AK_Dec2010	AK_1384	31.1879992	-28.0058159	681	3	143	38	13.06	321832.3528	6900830.187
AK	2010-12-17 15:00:00	1384	AK_Dec2010	AK_1384	31.1884349	-28.0050646	674	3	147	50	7.42	321873.9653	6900914.073
AK	2010-12-17 15:59:00	1384	AK_Dec2010	AK_1384	31.1894712	-28.0054523	692.7	3	144	23	8.19	321976.5185	6900872.626
AK	2010-12-17 17:00:00	1384	AK_Dec2010	AK_1384	31.1893883	-28.0068109	684.7	3	145	85	3.84	321970.6003	6900721.964
AK	2010-12-18 02:59:00	1385	AK_Dec2010	AK_1385	31.1888367	-28.0066877	667.1	3	149	117	28.16	321916.1511	6900734.81
AK	2010-12-18 04:00:00	1385	AK_Dec2010	AK_1385	31.187353	-28.0056448	677	3	142	51	6.4	321768.5206	6900848.202
AK	2010-12-18 04:59:00	1385	AK_Dec2010	AK_1385	31.1876684	-28.0056863	698.9	3	143	50	5.89	321799.6069	6900844.064
AK	2010-12-18 06:00:00	1385	AK_Dec2010	AK_1385	31.1875157	-28.0057521	686.2	3	144	104	14.34	321784.698	6900836.55
AK	2010-12-18 07:00:00	1385	AK_Dec2010	AK_1385	31.1872418	-28.0056799	618.4	3	142	83	44.54	321757.6424	6900844.15
AK	2010-12-18 07:59:00	1385	AK_Dec2010	AK_1385	31.1876804	-28.005843	679.3	3	143	57	22.78	321801.0451	6900826.719
AK	2010-12-18 09:00:00	1385	AK_Dec2010	AK_1385	31.1863724	-28.0063096	668.7	3	140	55	12.29	321673.1786	6900773.104
AK	2010-12-18 10:00:00	1385	AK_Dec2010	AK_1385	31.1858901	-28.0062	722.4	3	143	56	34.05	321625.5664	6900784.543
AK	2010-12-18 10:59:00	1385	AK_Dec2010	AK_1385	NA	NA	NA	NA	NA	NA	NA	NA	NA
AK	2010-12-18 12:00:00	1385	AK_Dec2010	AK_1385	31.1856838	-28.0071096	691.2	3	143	104	5.63	321606.7771	6900683.452
AK	2010-12-18 13:00:00	1385	AK_Dec2010	AK_1385	31.1859032	-28.0069381	671.9	3	143	55	3.84	321628.0711	6900702.776
AK	2010-12-18 13:59:00	1385	AK_Dec2010	AK_1385	31.1877644	-28.0056993	669.4	3	143	26	4.86	321809.0695	6900842.764
AK	2010-12-18 15:00:00	1385	AK_Dec2010	AK_1385	31.1861718	-28.0052548	673.6	3	144	11	23.55	321651.7127	6900889.69
AK	2010-12-18 15:59:00	1385	AK_Dec2010	AK_1385	31.1857263	-28.0046712	685.8	3	143	80	6.4	321606.938	6900953.705
AK	2010-12-18 17:00:00	1385	AK_Dec2010	AK_1385	31.1851516	-28.0040903	694.7	3	143	25	4.61	321549.4609	6901017.232
AK	2010-12-19 02:59:00	1386	AK_Dec2010	AK_1386	31.1852933	-28.0046145	696.6	3	140	82	4.35	321564.2607	6900959.354
AK	2010-12-19 04:00:00	1386	AK_Dec2010	AK_1386	31.1859088	-28.0043676	690.6	3	142	58	5.12	321624.3859	6900987.613
AK	2010-12-19 05:00:00	1386	AK_Dec2010	AK_1386	31.1868232	-28.0045474	687.2	3	143	55	6.91	321714.6098	6900969.027
AK	2010-12-19 05:59:00	1386	AK_Dec2010	AK_1386	31.1885822	-28.0053322	676.2	3	141	130	11.78	321888.892	6900884.636
AK	2010-12-19 07:00:00	1386	AK_Dec2010	AK_1386	31.1858963	-28.0055077	652.3	3	143	28	23.81	321625.0353	6900861.264
AK	2010-12-19 08:00:00	1386	AK_Dec2010	AK_1386	31.186678	-28.0056118	678	3	145	76	5.38	321702.0833	6900850.872
AK	2010-12-19 09:00:00	1386	AK_Dec2010	AK_1386	31.1873772	-28.0057566	678.3	3	140	99	11.52	321771.0846	6900835.849
AK	2010-12-19 10:00:00	1386	AK_Dec2010	AK_1386	31.1887222	-28.0061917	675.9	3	144	20	5.38	321904.0745	6900789.602
AK	2010-12-19 11:00:00	1386	AK_Dec2010	AK_1386	31.1886203	-28.0063467	683	3	145	50	3.33	321894.3083	6900772.278
AK	2010-12-19 12:00:00	1386	AK_Dec2010	AK_1386	NA	NA	NA	NA	NA	NA	NA	NA	NA
AK	2010-12-19 13:00:00	1386	AK_Dec2010	AK_1386	31.1899221	-28.0063561	699.6	3	143	86	10.24	322022.3485	6900773.137
AK	2010-12-19 14:00:00	1386	AK_Dec2010	AK_1386	31.1896242	-28.005309	694.4	3	147	25	6.91	321991.3297	6900888.728
AK	2010-12-19 15:00:00	1386	AK_Dec2010	AK_1386	31.1884782	-28.0048357	682.6	3	144	36	29.44	321877.847	6900939.499
AK	2010-12-19 15:59:00	1386	AK_Dec2010	AK_1386	31.1882086	-28.004669	681.6	3	144	56	27.9	321851.0587	6900957.577
AK	2010-12-19 17:00:00	1386	AK_Dec2010	AK_1386	31.1876151	-28.0054589	691	3	143	37	7.17	321793.9908	6900869.184
AK	2010-12-20 02:59:00	1387	AK_Dec2010	AK_1387	31.1875555	-28.0055019	687.7	3	146	28	3.84	321788.2002	6900864.332
AK	2010-12-20 03:59:00	1387	AK_Dec2010	AK_1387	31.1866874	-28.0055292	677.8	3	140	59	7.94	321702.8717	6900860.038
AK	2010-12-20 05:00:00	1387	AK_Dec2010	AK_1387	31.1865533	-28.0053423	677.6	3	141	60	4.86	321689.3757	6900880.552
AK	2010-12-20 06:00:00	1387	AK_Dec2010	AK_1387	31.1863562	-28.0053393	704.6	3	140	59	39.17	321669.9868	6900880.596
AK	2010-12-20 07:00:00	1387	AK_Dec2010	AK_1387	31.1867461	-28.0054581	683.5	3	141	43	14.08	321708.5274	6900868.003
AK	2010-12-20 07:59:00	1387	AK_Dec2010	AK_1387	31.1866959	-28.0042472	677.6	3	142	74	28.16	321701.5959	6901002.105
AK	2010-12-20 09:00:00	1387	AK_Dec2010	AK_1387	31.1858784	-28.0043866	688.9	3	145	44	3.84	321621.4274	6900985.463
AK	2010-12-20 09:59:00	1387	AK_Dec2010	AK_1387	31.1852785	-28.0038443	704.2	3	140	40	7.94	321561.5356	6901044.676
AK	2010-12-20 11:00:00	1387	AK_Dec2010	AK_1387	31.1852028	-28.0041955	689.4	3	142	64	12.03	321554.6696	6901005.65
AK	2010-12-20 12:00:00	1387	AK_Dec2010	AK_1387	31.1864002	-28.0076855	667.5	3	145	49	6.4	321678.1795	6900620.686
AK	2010-12-20 13:00:00	1387	AK_Dec2010	AK_1387	31.186463	-28.0074421	660.6	3	141	81	11.52	321683.9544	6900647.749
AK	2010-12-20 14:00:00	1387	AK_Dec2010	AK_1387	31.1861566	-28.0068899	656.9	3	143	57	15.36	321652.9121	6900708.488
AK	2010-12-20 15:00:00	1387	AK_Dec2010	AK_1387	31.1871866	-28.005094	674	3	145	56	6.14	321751.2489	6900908.991
AK	2010-12-20 15:59:00	1387	AK_Dec2010	AK_1387	31.1891072	-28.0064539	683.1	3	142	26	8.96	321942.3685	6900761.111
AK	2010-12-20 17:00:00	1387	AK_Dec2010	AK_1387	31.1892507	-28.0071691	663.6	3	142	22	46.34	321957.6574	6900682.072
AK	2010-12-21 02:59:00	1388	AK_Dec2010	AK_1388	31.1891806	-28.0068977	682.3	3	143	118	20.99	321950.317	6900712.042
AK	2010-12-21 04:00:00	1388	AK_Dec2010	AK_1388	31.1884021	-28.0065585	675.8	3	141	15	15.87	321873.1981	6900748.491
AK	2010-12-21 04:59:00	1388	AK_Dec2010	AK_1388	31.1867936	-28.0056628	680.6	3	148	45	2.56	321713.536	6900845.39
AK	2010-12-21 06:00:00	1388	AK_Dec2010	AK_1388	31.1840542	-28.006125	669.1	3	143	45	6.66	321444.8917	6900790.167
AK	2010-12-21 07:00:00	1388	AK_Dec2010	AK_1388	31.1853414	-28.006976	662.6	3	143	33	14.34	321572.884	6900697.755
AK	2010-12-21 08:00:00	1388	AK_Dec2010	AK_1388	31.1850113	-28.0071323	679	3	140	51	5.38	321540.6783	6900679.953
AK	2010-12-21 09:00:00	1388	AK_Dec2010	AK_1388	31.1852494	-28.0056465	667.5	3	141	23	6.91	321561.6445	6900844.938
AK	2010-12-21 10:00:00	1388	AK_Dec2010	AK_1388	31.1846814	-28.0042979	684.5	3	142	62	78.34	321503.5606	6900993.54
AK	2010-12-21 11:00:00	1388	AK_Dec2010	AK_1388	31.1838056	-28.0027098	721.9	3	141	93	11.78	321414.8089	6901168.23
AK	2010-12-21 11:59:00	1388	AK_Dec2010	AK_1388	31.1836712	-28.002276	771.1	3	145	12	30.21	321400.8753	6901216.101
AK	2010-12-21 13:00:00	1388	AK_Dec2010	AK_1388	31.1831416	-28.0026648	691.6	3	147	55	2.56	321349.4316	6901172.244
AK	2010-12-21 13:59:00	1388	AK_Dec2010	AK_1388	31.1846877	-28.0047572	689.1	3	146	28	6.91	321504.9376	6900942.656
AK	2010-12-21 15:00:00	1388	AK_Dec2010	AK_1388	31.185926	-28.0043738	688	3	146	33	3.58	321626.0876	6900986.951
AK	2010-12-21 16:00:00	1388	AK_Dec2010	AK_1388	31.1865761	-28.0054684	682	3	141	98	15.1	321691.8257	6900866.613
AK	2010-12-21 17:00:00	1388	AK_Dec2010	AK_1388	31.1873719	-28.0055951	694	3	141	41	5.89	321770.2975	6900853.737
AK	2010-12-22 02:59:00	1389	AK_Dec2010	AK_1389	31.187443	-28.0056159	667.8	3	142	88	9.98	321777.3241	6900851.536
AK	2010-12-22 04:00:00	1389	AK_Dec2010	AK_1389	31.1891613	-28.0060354	700.4	3	142	15	12.54	321947.0005	6900807.562
AK	2010-12-22 04:59:00	1389	AK_Dec2010	AK_1389	31.1880327	-28.0061692	696.3	3	143	110	6.66	321836.2289	6900791.088
AK	2010-12-22 06:00:00	1389	AK_Dec2010	AK_1389	31.1879997	-28.0064718	667.2	3	143	60	8.19	321833.4816	6900757.51
AK	2010-12-22 07:00:00	1389	AK_Dec2010	AK_1389	31.1858535	-28.0061682	651.6	3	142	79	4.61	321621.9146	6900788.014
AK	2010-12-22 08:00:00	1389	AK_Dec2010	AK_1389	31.1842899	-28.0074378	689.7	3	140	87	9.47	321470.237	6900645.046
AK	2010-12-22 09:00:00	1389	AK_Dec2010	AK_1389	31.1849629	-28.0073354	657.6	3	143	110	9.73	321536.2534	6900657.377
AK	2010-12-22 09:59:00	1389	AK_Dec2010	AK_1389	31.1847292	-28.0050445	649.4	3	140	135	11.01	321509.4927	6900910.882
AK	2010-12-22 11:00:00	1389	AK_Dec2010	AK_1389	31.1852555	-28.0038594	681.8	3	141	71	9.98	321559.2985	6901042.969
AK	2010-12-22 12:00:00	1389	AK_Dec2010	AK_1389	31.1862454	-28.0036029	746.6	3	140	62	9.22	321656.2294	6901072.839
AK	2010-12-22 12:59:00	1389	AK_Dec2010	AK_1389	31.1871701	-28.0043956	698.2	3	146	20	5.63	321748.4761	6900986.354
AK	2010-12-22 14:00:00	1389	AK_Dec2010	AK_1389	31.1885212	-28.0049052	692.9	3	145	49	5.89	321882.1903	6900931.861
AK	2010-12-22 15:00:00	1389	AK_Dec2010	AK_1389	31.189528	-28.0058498	687	3	147	29	17.15	321982.7583	6900828.663
AK	2010-12-22 16:00:00	1389	AK_Dec2010	AK_1389	31.1894499	-28.0066012	678.5	3	146	27	7.94	321976.3134	6900745.29
AK	2010-12-22 17:00:00	1389	AK_Dec2010	AK_1389	31.1867446	-28.0056911	686.1	3	143	50	7.68	321708.7637	6900842.182
AK	2010-12-23 02:59:00	1390	AK_Dec2010	AK_1390	31.1872078	-28.0054502	709.1	3	141	59	24.83	321753.9204	6900869.553
AK	2010-12-23 04:00:00	1390	AK_Dec2010	AK_1390	31.1862362	-28.0050102	688.6	3	143	107	20.74	321657.6432	6900916.887
AK	2010-12-23 04:59:00	1390	AK_Dec2010	AK_1390	31.1857393	-28.0048703	695.1	3	142	86	5.89	321608.5446	6900931.662
AK	2010-12-23 06:00:00	1390	AK_Dec2010	AK_1390	31.1853012	-28.0049109	707.2	3	140	31	13.06	321565.5262	6900926.523
AK	2010-12-23 07:00:00	1390	AK_Dec2010	AK_1390	31.1845422	-28.00347	691.6	3	146	31	12.29	321488.5055	6901085.073
AK	2010-12-23 08:00:00	1390	AK_Dec2010	AK_1390	31.1839299	-28.0037798	697.1	3	141	56	5.38	321428.7986	6901049.849
AK	2010-12-23 09:00:00	1390	AK_Dec2010	AK_1390	31.1841528	-28.0051906	663.4	3	142	50	38.4	321453.0472	6900893.849
AK	2010-12-23 10:00:00	1390	AK_Dec2010	AK_1390	31.1839941	-28.0066571	666.2	3	141	89	19.46	321439.859	6900731.119
AK	2010-12-23 10:59:00	1390	AK_Dec2010	AK_1390	31.184556	-28.0071575	681.1	3	142	56	4.61	321495.9439	6900676.494
AK	2010-12-23 12:00:00	1390	AK_Dec2010	AK_1390	31.1853998	-28.0074999	673.4	3	140	60	3.58	321579.4909	6900639.789
AK	2010-12-23 13:00:00	1390	AK_Dec2010	AK_1390	31.186805	-28.0075035	690.6	3	140	86	7.94	321717.689	6900641.445
AK	2010-12-23 14:00:00	1390	AK_Dec2010	AK_1390	31.1873055	-28.0073942	664.7	3	141	49	3.58	321766.7299	6900654.288
AK	2010-12-23 15:00:00	1390	AK_Dec2010	AK_1390	31.1874543	-28.0071777	665	3	144	15	16.13	321781.007	6900678.495
AK	2010-12-23 16:00:00	1390	AK_Dec2010	AK_1390	31.1869434	-28.0054434	683.8	3	144	29	12.54	321727.9067	6900869.92
AK	2010-12-23 17:00:00	1390	AK_Dec2010	AK_1390	31.1873652	-28.0056163	686.9	3	144	75	8.19	321769.6735	6900851.378
AK	2010-12-24 02:59:00	1391	AK_Dec2010	AK_1391	31.185789	-28.0052168	684.4	3	143	88	21.76	321614.0034	6900893.341
AK	2010-12-24 03:59:00	1391	AK_Dec2010	AK_1391	31.1854298	-28.0051265	685.2	3	142	46	24.58	321578.5289	6900902.821
AK	2010-12-24 05:00:00	1391	AK_Dec2010	AK_1391	31.1849783	-28.0046515	669.6	3	144	24	15.62	321533.3427	6900954.793
AK	2010-12-24 06:00:00	1391	AK_Dec2010	AK_1391	31.1852326	-28.0047227	683.2	3	143	74	18.43	321558.4694	6900947.276
AK	2010-12-24 06:59:00	1391	AK_Dec2010	AK_1391	31.1860127	-28.0051519	671.9	3	141	56	15.62	321635.8964	6900900.859
AK	2010-12-24 08:00:00	1391	AK_Dec2010	AK_1391	31.1861114	-28.0053961	684.7	3	144	49	5.38	321646.0055	6900873.944
AK	2010-12-24 09:00:00	1391	AK_Dec2010	AK_1391	31.1875246	-28.005694	700.1	3	142	79	9.98	321785.4776	6900843.001
AK	2010-12-24 10:00:00	1391	AK_Dec2010	AK_1391	31.1853899	-28.0049023	670.9	3	140	86	5.38	321574.2353	6900927.605
AK	2010-12-24 10:59:00	1391	AK_Dec2010	AK_1391	31.1843667	-28.0039222	718.4	3	139	61	10.5	321471.9914	6901034.709
AK	2010-12-24 12:00:00	1391	AK_Dec2010	AK_1391	31.1849029	-28.0032125	688.9	3	140	24	8.19	321523.5548	6901114.134
AK	2010-12-24 13:00:00	1391	AK_Dec2010	AK_1391	31.1859923	-28.0020741	734.9	3	141	43	6.4	321628.8187	6901241.869
AK	2010-12-24 13:59:00	1391	AK_Dec2010	AK_1391	31.1867535	-28.0023513	729	3	146	19	10.5	321704.1381	6901212.267
AK	2010-12-24 15:00:00	1391	AK_Dec2010	AK_1391	31.1859309	-28.0035543	678.3	3	141	68	16.64	321625.2191	6901077.764
AK	2010-12-24 16:00:00	1391	AK_Dec2010	AK_1391	31.1859066	-28.0047469	683.6	3	144	73	4.86	321624.7945	6900945.581
AK	2010-12-24 16:59:00	1391	AK_Dec2010	AK_1391	31.1869524	-28.0055149	698.6	3	144	117	9.73	321728.9096	6900862.01
AK	2010-12-25 02:59:00	1392	AK_Dec2010	AK_1392	31.1872882	-28.0055089	692.8	3	140	111	5.12	321761.924	6900863.166
AK	2010-12-25 04:00:00	1392	AK_Dec2010	AK_1392	31.185538	-28.0051891	679.4	3	141	34	5.12	321589.2731	6900896.043
AK	2010-12-25 04:59:00	1392	AK_Dec2010	AK_1392	31.1856333	-28.0056771	675.2	3	143	26	5.89	321599.4497	6900842.109
AK	2010-12-25 06:00:00	1392	AK_Dec2010	AK_1392	31.1860889	-28.0061435	671	3	143	79	7.68	321645.0243	6900791.095
AK	2010-12-25 06:59:00	1392	AK_Dec2010	AK_1392	31.1885167	-28.0067118	682.8	3	144	44	8.45	321884.7206	6900731.672
AK	2010-12-25 08:00:00	1392	AK_Dec2010	AK_1392	31.1884607	-28.0060399	690.1	3	141	58	7.42	321878.1076	6900806.041
AK	2010-12-25 09:00:00	1392	AK_Dec2010	AK_1392	31.1889473	-28.0051864	690	3	141	79	29.18	321924.558	6900901.325
AK	2010-12-25 10:00:00	1392	AK_Dec2010	AK_1392	31.1880305	-28.0051949	688.1	3	143	55	5.89	321834.4089	6900899.044
AK	2010-12-25 11:00:00	1392	AK_Dec2010	AK_1392	31.1874307	-28.0048118	719.3	3	143	81	27.9	321774.7904	6900940.617
AK	2010-12-25 12:00:00	1392	AK_Dec2010	AK_1392	31.1862995	-28.0038245	704.7	3	142	56	9.47	321661.915	6901048.363
AK	2010-12-25 12:59:00	1392	AK_Dec2010	AK_1392	31.1862157	-28.0051253	668.5	3	144	74	7.17	321655.8167	6900904.103
AK	2010-12-25 14:00:00	1392	AK_Dec2010	AK_1392	31.1874145	-28.0053296	668.1	3	147	73	4.35	321774.0498	6900883.218
AK	2010-12-25 15:00:00	1392	AK_Dec2010	AK_1392	31.189453	-28.0065529	674.2	3	145	50	3.84	321976.5388	6900750.646
AK	2010-12-25 16:00:00	1392	AK_Dec2010	AK_1392	31.1894897	-28.0070381	680	3	141	21	8.45	321980.9461	6900696.936
AK	2010-12-25 17:00:00	1392	AK_Dec2010	AK_1392	31.1891942	-28.0072304	660.9	3	143	40	17.41	321952.2018	6900675.197
AK	2010-12-26 02:59:00	1393	AK_Dec2010	AK_1393	31.1880954	-28.0062137	673.8	3	139	58	8.96	321842.4684	6900786.249
AK	2010-12-26 03:59:00	1393	AK_Dec2010	AK_1393	31.185517	-28.0048929	662.9	3	142	110	7.68	321586.7196	6900928.833
AK	2010-12-26 05:00:00	1393	AK_Dec2010	AK_1393	31.1845049	-28.0035287	681.9	3	141	41	9.98	321484.934	6901078.514
AK	2010-12-26 05:59:00	1393	AK_Dec2010	AK_1393	31.1836837	-28.0051741	662.6	3	142	44	9.47	321406.8861	6900894.991
AK	2010-12-26 07:00:00	1393	AK_Dec2010	AK_1393	31.1846702	-28.0071003	697.4	3	143	37	5.89	321507.0805	6900682.999
AK	2010-12-26 07:59:00	1393	AK_Dec2010	AK_1393	31.1846908	-28.0074139	708.5	3	146	50	13.31	321509.6235	6900648.281
AK	2010-12-26 09:00:00	1393	AK_Dec2010	AK_1393	31.1853883	-28.0057239	667	3	144	25	9.47	321575.4323	6900836.564
AK	2010-12-26 09:59:00	1393	AK_Dec2010	AK_1393	31.1866302	-28.0058095	678.5	3	144	74	4.61	321697.708	6900828.896
AK	2010-12-26 11:00:00	1393	AK_Dec2010	AK_1393	31.187191	-28.0071122	676.4	3	144	19	6.66	321755.0052	6900685.368
AK	2010-12-26 12:00:00	1393	AK_Dec2010	AK_1393	31.1874403	-28.0074913	676.2	3	143	44	14.08	321780.1465	6900643.726
AK	2010-12-26 12:59:00	1393	AK_Dec2010	AK_1393	31.187411	-28.0074699	662	3	144	98	4.86	321777.2298	6900646.054
AK	2010-12-26 14:00:00	1393	AK_Dec2010	AK_1393	31.1882095	-28.0072774	649.8	3	145	40	33.02	321855.4402	6900668.551
AK	2010-12-26 15:00:00	1393	AK_Dec2010	AK_1393	31.1894503	-28.0068813	652.2	3	143	71	33.28	321976.8134	6900714.253
AK	2010-12-26 16:00:00	1393	AK_Dec2010	AK_1393	31.189644	-28.0058694	693.1	3	146	56	2.56	321994.1985	6900826.661
AK	2010-12-26 17:00:00	1393	AK_Dec2010	AK_1393	31.1881418	-28.0056179	690.8	3	142	16	7.68	321846.0509	6900852.335
AK	2010-12-27 02:59:00	1394	AK_Dec2010	AK_1394	31.1865202	-28.00539	669.5	3	144	89	4.35	321686.199	6900875.218
AK	2010-12-27 04:00:00	1394	AK_Dec2010	AK_1394	31.1843145	-28.0039837	684	3	139	37	5.63	321466.9591	6901027.818
AK	2010-12-27 04:59:00	1394	AK_Dec2010	AK_1394	31.1849959	-28.0040155	681.2	3	141	96	30.46	321534.025	6901025.292
AK	2010-12-27 06:00:00	1394	AK_Dec2010	AK_1394	31.1850058	-28.0039599	685.2	3	143	85	6.66	321534.907	6901031.467
AK	2010-12-27 07:00:00	1394	AK_Dec2010	AK_1394	31.1851564	-28.0045335	688.8	3	143	61	7.17	321550.6636	6900968.129
AK	2010-12-27 07:59:00	1394	AK_Dec2010	AK_1394	31.1845105	-28.0035735	685.3	3	143	56	6.91	321485.5586	6901073.558
AK	2010-12-27 09:00:00	1394	AK_Dec2010	AK_1394	31.1841596	-28.0039974	684	3	143	75	24.58	321451.7478	6901026.074
AK	2010-12-27 10:00:00	1394	AK_Dec2010	AK_1394	31.1852995	-28.0048354	716.6	3	139	147	26.11	321565.2346	6900934.886
AK	2010-12-27 11:00:00	1394	AK_Dec2010	AK_1394	31.1866918	-28.0058898	677.7	3	141	138	10.5	321703.8984	6900820.088
AK	2010-12-27 12:00:00	1394	AK_Dec2010	AK_1394	31.1874658	-28.006539	661.5	3	141	80	4.1	321781.0862	6900749.284
AK	2010-12-27 13:00:00	1394	AK_Dec2010	AK_1394	31.1872931	-28.0073101	653	3	143	29	4.35	321765.372	6900663.589
AK	2010-12-27 13:59:00	1394	AK_Dec2010	AK_1394	31.1868955	-28.0076178	669	3	147	24	9.73	321726.7774	6900628.912
AK	2010-12-27 15:00:00	1394	AK_Dec2010	AK_1394	31.1857847	-28.0066451	664.2	3	141	104	45.82	321615.9345	6900735.069
AK	2010-12-27 15:59:00	1394	AK_Dec2010	AK_1394	31.1854274	-28.0047641	697.3	3	142	56	17.92	321577.6955	6900942.974
AK	2010-12-27 17:00:00	1394	AK_Dec2010	AK_1394	31.1853898	-28.0046146	739.4	3	140	55	18.43	321573.7513	6900959.484
AK	2010-12-28 02:59:00	1395	AK_Dec2010	AK_1395	31.1852468	-28.0046034	687.5	3	142	82	3.33	321559.6693	6900960.516
AK	2010-12-28 04:00:00	1395	AK_Dec2010	AK_1395	31.1848912	-28.005506	683.6	3	141	45	11.78	321526.1856	6900859.982
AK	2010-12-28 04:59:00	1395	AK_Dec2010	AK_1395	31.1856133	-28.0058028	668.1	3	141	66	23.55	321597.69	6900828.151
AK	2010-12-28 06:00:00	1395	AK_Dec2010	AK_1395	31.1840745	-28.0042338	680.7	3	144	98	2.82	321443.7685	6900999.754
AK	2010-12-28 06:59:00	1395	AK_Dec2010	AK_1395	31.1855418	-28.0053798	677.3	3	144	21	14.85	321589.9611	6900874.917
AK	2010-12-28 08:00:00	1395	AK_Dec2010	AK_1395	31.1864026	-28.0049921	681.5	3	141	15	8.96	321673.9781	6900919.136
AK	2010-12-28 09:00:00	1395	AK_Dec2010	AK_1395	31.1867072	-28.0053197	674.8	3	145	49	5.63	321704.4738	6900883.281
AK	2010-12-28 09:59:00	1395	AK_Dec2010	AK_1395	NA	NA	NA	NA	NA	NA	NA	NA	NA
AK	2010-12-28 11:00:00	1395	AK_Dec2010	AK_1395	31.1847059	-28.0056546	687.3	3	140	14	8.7	321508.2073	6900843.245
AK	2010-12-28 11:59:00	1395	AK_Dec2010	AK_1395	NA	NA	NA	NA	NA	NA	NA	NA	NA
AK	2010-12-28 13:00:00	1395	AK_Dec2010	AK_1395	31.184686	-28.0070719	690.2	3	142	55	11.78	321508.5875	6900686.17
AK	2010-12-28 13:59:00	1395	AK_Dec2010	AK_1395	31.1850152	-28.0048584	705.5	3	140	88	33.28	321537.3128	6900931.922
AK	2010-12-28 15:00:00	1395	AK_Dec2010	AK_1395	31.1844402	-28.0031906	682.9	3	146	55	7.42	321478.0134	6901115.883
AK	2010-12-28 16:00:00	1395	AK_Dec2010	AK_1395	31.1853653	-28.0027231	716.8	3	143	34	6.4	321568.224	6901169.039
AK	2010-12-28 17:00:00	1395	AK_Dec2010	AK_1395	31.1852127	-28.0026983	716.6	3	144	50	2.82	321553.1752	6901171.564
AK	2010-12-29 02:59:00	1396	AK_Dec2010	AK_1396	31.185322	-28.0025805	733.7	3	148	53	8.7	321563.7305	6901184.776
AK	2010-12-29 04:00:00	1396	AK_Dec2010	AK_1396	31.1860492	-28.003157	740.5	3	140	47	13.82	321636.199	6901121.96
AK	2010-12-29 05:00:00	1396	AK_Dec2010	AK_1396	31.1873422	-28.0051174	694.3	3	142	32	23.81	321766.59	6900906.626
AK	2010-12-29 05:59:00	1396	AK_Dec2010	AK_1396	31.1879219	-28.0057776	682.5	3	143	117	45.82	321824.6877	6900834.318
AK	2010-12-29 07:00:00	1396	AK_Dec2010	AK_1396	31.1872929	-28.0055635	692.4	3	142	49	14.85	321762.4762	6900857.123
AK	2010-12-29 08:00:00	1396	AK_Dec2010	AK_1396	31.1879158	-28.0066567	692.6	3	142	115	18.43	321825.5349	6900736.899
AK	2010-12-29 08:59:00	1396	AK_Dec2010	AK_1396	31.1870302	-28.0076107	650.2	3	140	111	8.19	321740.0125	6900629.896
AK	2010-12-29 10:00:00	1396	AK_Dec2010	AK_1396	31.1863115	-28.0074896	672.2	3	140	78	5.12	321669.1337	6900642.264
AK	2010-12-29 10:59:00	1396	AK_Dec2010	AK_1396	31.1865008	-28.0075838	691.9	3	142	14	24.83	321687.9053	6900632.103
AK	2010-12-29 12:00:00	1396	AK_Dec2010	AK_1396	31.18611	-28.0075654	663.4	3	141	85	7.68	321649.4423	6900633.57
AK	2010-12-29 13:00:00	1396	AK_Dec2010	AK_1396	31.1850251	-28.0065388	673.8	3	140	55	4.1	321541.0569	6900745.737
AK	2010-12-29 14:00:00	1396	AK_Dec2010	AK_1396	31.1844815	-28.0051874	673.8	3	142	43	8.7	321485.3681	6900894.685
AK	2010-12-29 15:00:00	1396	AK_Dec2010	AK_1396	31.1853702	-28.0045094	681.7	3	143	22	4.1	321571.6503	6900971.112
AK	2010-12-29 15:59:00	1396	AK_Dec2010	AK_1396	31.1853419	-28.0041173	665.5	3	141	50	19.2	321568.2207	6901014.518
AK	2010-12-29 17:00:00	1396	AK_Dec2010	AK_1396	31.1853902	-28.0042314	686.9	3	145	49	5.12	321573.159	6901001.946
AK	2010-12-30 02:59:00	1397	AK_Dec2010	AK_1397	31.1850489	-28.0047619	694.3	3	142	81	10.5	321540.4679	6900942.664
AK	2010-12-30 04:00:00	1397	AK_Dec2010	AK_1397	31.1870832	-28.0056808	677	3	141	62	4.86	321742.0464	6900843.819
AK	2010-12-30 04:59:00	1397	AK_Dec2010	AK_1397	31.1893755	-28.0068821	671.6	3	142	105	13.57	321969.4586	6900714.055
AK	2010-12-30 06:00:00	1397	AK_Dec2010	AK_1397	31.1876543	-28.0074714	666.5	3	145	29	17.66	321801.1593	6900646.243
AK	2010-12-30 07:00:00	1397	AK_Dec2010	AK_1397	31.187419	-28.0073788	673.5	3	144	32	6.91	321777.8666	6900656.16
AK	2010-12-30 08:00:00	1397	AK_Dec2010	AK_1397	31.186243	-28.007528	635.1	3	140	86	22.78	321662.4604	6900637.909
AK	2010-12-30 08:59:00	1397	AK_Dec2010	AK_1397	31.1861339	-28.0065357	663.3	3	143	62	19.71	321650.096	6900747.702
AK	2010-12-30 10:00:00	1397	AK_Dec2010	AK_1397	31.1869511	-28.0047189	689.4	3	143	43	5.12	321727.4708	6900950.21
AK	2010-12-30 11:00:00	1397	AK_Dec2010	AK_1397	31.1890201	-28.0046275	710.2	3	143	26	13.06	321930.7981	6900963.361
AK	2010-12-30 12:00:00	1397	AK_Dec2010	AK_1397	31.1884278	-28.0048626	699.3	3	147	50	3.33	321872.9347	6900936.445
AK	2010-12-30 12:59:00	1397	AK_Dec2010	AK_1397	31.1882803	-28.0048373	688.2	3	143	12	4.61	321858.387	6900939.033
AK	2010-12-30 14:00:00	1397	AK_Dec2010	AK_1397	31.1894204	-28.0058845	673.7	3	143	34	22.78	321972.2334	6900824.661
AK	2010-12-30 15:00:00	1397	AK_Dec2010	AK_1397	31.1897197	-28.0062001	695	3	142	68	8.45	322002.187	6900790.128
AK	2010-12-30 16:00:00	1397	AK_Dec2010	AK_1397	31.1893418	-28.0070117	684.2	3	144	50	2.05	321966.3576	6900699.646
AK	2010-12-30 16:59:00	1397	AK_Dec2010	AK_1397	31.1893663	-28.0069449	668.5	3	144	16	6.4	321968.6571	6900707.083
AK	2010-12-31 02:59:00	1398	AK_Dec2010	AK_1398	31.1893533	-28.0069642	685.8	3	144	57	2.05	321967.4104	6900704.926
AK	2010-12-31 04:00:00	1398	AK_Dec2010	AK_1398	31.1874862	-28.0055906	655.4	3	139	49	10.75	321781.5309	6900854.402
AK	2010-12-31 05:00:00	1398	AK_Dec2010	AK_1398	31.1848643	-28.0048706	687.8	3	142	17	14.59	321522.4925	6900930.349
AK	2010-12-31 06:00:00	1398	AK_Dec2010	AK_1398	31.1838753	-28.0034169	685.4	3	143	50	5.12	321422.8302	6901089.981
AK	2010-12-31 07:00:00	1398	AK_Dec2010	AK_1398	31.1836764	-28.0043836	676.3	3	142	56	7.68	321404.8639	6900982.573
AK	2010-12-31 07:59:00	1398	AK_Dec2010	AK_1398	31.1841333	-28.0058733	674.2	3	143	102	30.46	321452.2556	6900818.173
AK	2010-12-31 09:00:00	1398	AK_Dec2010	AK_1398	31.1844694	-28.0068486	697.7	3	144	79	11.52	321486.9179	6900710.596
AK	2010-12-31 10:00:00	1398	AK_Dec2010	AK_1398	31.1860308	-28.0071829	675.6	3	143	59	20.74	321641.0232	6900675.838
AK	2010-12-31 10:59:00	1398	AK_Dec2010	AK_1398	31.1873724	-28.0074772	670.4	3	140	50	2.56	321773.4458	6900645.189
AK	2010-12-31 12:00:00	1398	AK_Dec2010	AK_1398	31.1865269	-28.0069872	658.9	3	143	61	7.68	321689.4892	6900698.248
AK	2010-12-31 13:00:00	1398	AK_Dec2010	AK_1398	31.1865367	-28.0071039	664.9	3	141	55	6.91	321690.6452	6900685.331
AK	2010-12-31 14:00:00	1398	AK_Dec2010	AK_1398	31.1868842	-28.0067969	651.9	3	144	80	13.06	321724.314	6900719.857
AK	2010-12-31 15:00:00	1398	AK_Dec2010	AK_1398	31.1868936	-28.0055637	680.1	3	141	69	7.68	321723.2073	6900856.517
AK	2010-12-31 15:59:00	1398	AK_Dec2010	AK_1398	31.1872279	-28.0055247	686.5	3	142	44	7.94	321756.0198	6900861.327
AK	2010-12-31 17:00:00	1398	AK_Dec2010	AK_1398	31.1876152	-28.0056133	720.9	3	142	13	27.65	321794.2548	6900852.076
