# Supplementary material for: Deriving movement properties and the effect of the environment from the Brownian bridge movement model in monkeys and birds
Source: Mov Ecol. 2015 Jun 15;3(1):18. doi: 10.1186/s40462-015-0043-8 (PMC4466871; doi:10.1186/s40462-015-0043-8)
Supplement: Additional file 3 — Bea-eater data set. Data set used in the second case study. [file 40462_2015_43_MOESM3_ESM.xlsx]

## Sheet: BEater_data
BirdID_no	SegmentNo.	Date1	X1	Y1	Date2	X2	Y2	FlightMode	Temperature ©	U-wind (m/s)	V-wind (m/s)	W-wind (m/s)	TKE (m^-3 s^-3)	WindSpeed (m/s)	WindDirection (degrees)	AdjustedWindDirection (degrees)	TailWindSpeed (m/s)	SideWindSpeed	Absolute SideWindSpeed	Altitude above ground (m)	Segment length (m)	Segment duration	Bird U speed (m/s)	Bird V Speed (m/s)	GroundSpeed	Bird Direction (degrees)	BirdAirSpeed (m/s)	FilteredAirSpeed
1	1	2005-04-12 07:28:08	199308	393767	2005-04-12 07:42:47	199206	396403	1	23.7195	0.342297	0.275542	-0.0430818	0.0346486	0.439421	231.167	-148.833	0.261973	0.35279	0.35279		2638.14	00:14:39	-0.117133	2.99902	3.0013	-2.23668	2.73933	2.73933
1	2	2005-04-12 07:42:47	199206	396403	2005-04-12 07:49:12	199236	398839	1	24.109	0.924707	0.758095	-0.0864943	0.0439133	1.19574	230.654	-149.346	0.769728	0.915047	0.915047		2436.56	00:06:25.500000	0.0799271	6.32003	6.32053	0.724561	5.5508	5.5508
1	3	2005-04-12 07:49:12	199236	398839	2005-04-12 07:54:22	199615	401425	1	24.5366	1.53066	0.696446	-0.0365948	0.0303067	1.68166	245.535	-134.465	0.911076	1.41347	1.41347		2613.13	00:05:09.500000	1.22451	8.35381	8.44308	8.3391	7.532	7.532
1	4	2005-04-12 07:54:22	199615	401425	2005-04-12 07:58:23	199730	402352	1	24.7364	1.74719	0.653727	0.0790654	0.0239793	1.86549	249.486	-130.514	0.863935	1.65338	1.65338		934.281	00:04:01.500000	0.476464	3.83921	3.86866	7.07451	3.00473	3.00473
1	5	2005-04-12 07:58:23	199730	402352	2005-04-12 08:00:15	200236	403546	1	24.9749	1.65744	0.868507	0.0784104	0.00635018	1.87121	242.345	-137.655	1.44572	1.18798	1.18798		1296.95	00:01:51.500000	4.53269	10.7124	11.6319	22.9345	10.1861	10.1861
1	6	2005-04-12 08:00:15	200236	403546	2005-04-12 08:07:15	200668	406665	1	25.1135	2.11896	0.839039	0.0688339	0.052681	2.27903	248.398	-131.602	1.12222	1.98358	1.98358		3148.96	00:07:00	1.03013	7.42641	7.49751	7.89721	6.37529	6.37529
1	7	2005-04-12 08:07:15	200668	406665	2005-04-12 08:08:12	200885	407262	1	25.0062	2.02184	1.12129	0.114102	0.0641027	2.31196	240.988	-139.012	1.74366	1.51816	1.51816		635.26	00:00:57	3.80126	10.4766	11.1449	19.9425	9.40125	9.40125
1	8	2005-04-12 08:08:12	200885	407262	2005-04-12 08:08:42	201020	407549	1	24.7584	1.30484	0.989665	0.411948	0.0547175	1.6377	232.821	-147.179	1.45049	0.760343	0.760343		317.059	00:00:30	4.49289	9.56608	10.5686	25.158	9.11814	9.11814
1	9	2005-04-12 08:08:42	201020	407549	2005-04-12 08:11:46	201342	408502	1	24.7841	1.44136	0.522229	0.299309	0.0565194	1.53305	250.084	-129.916	0.95654	1.19802	1.19802		1006.11	00:03:04	1.75207	5.17966	5.46797	18.6886	4.51143	4.51143
1	10	2005-04-12 08:11:46	201342	408502	2005-04-12 08:14:14	201823	410012	1	25.2804	1.93562	0.602509	-0.0831237	0.0263779	2.02722	252.71	-127.29	1.16186	1.66124	1.66124		1584.6	00:02:28	3.25141	10.2011	10.7068	17.6787	9.54491	9.54491
1	11	2005-04-12 08:14:14	201823	410012	2005-04-12 08:17:06	202274	411445	1	25.4313	1.99845	1.1114	-0.24437	0.0309148	2.28671	240.92	-139.08	1.65921	1.57355	1.57355		1501.88	00:02:52	2.61672	8.33054	8.73184	17.4381	7.07264	7.07264
1	12	2005-04-12 08:17:06	202274	411445	2005-04-12 08:22:34	203462	414202	1	25.4652	1.89793	0.941164	-0.0102743	0.0312874	2.11848	243.624	-136.376	1.61565	1.37026	1.37026		3002.01	00:05:28	3.62345	8.40466	9.15247	23.322	7.53681	7.53681
1	13	2005-04-12 08:22:34	203462	414202	2005-04-12 08:26:58	202698	414549	1	25.6211	1.95215	0.515773	0.242198	0.0115784	2.01913	255.2	-124.8	-1.56354	1.27759	1.27759	100	839.117	00:04:24	-2.89337	1.31571	3.17847	-65.5471	4.74201	4.74201
1	14	2005-04-12 08:26:58	202698	414549	2005-04-12 08:29:45	202514	415931	1	25.8049	1.77921	0.762992	0.0115852	0.00232306	1.93591	246.788	-133.212	0.521673	1.8643	1.8643		1394.01	00:02:47	-1.10091	8.27442	8.34734	-7.57866	7.82566	7.82566
1	15	2005-04-12 08:29:45	202514	415931	2005-04-12 08:33:16	202546	417816	1	26.0131	1.55958	0.791104	-0.0926553	0.0124785	1.74875	243.103	-136.897	0.817337	1.546	1.546		1884.97	00:03:31	0.150912	8.93224	8.93352	0.96793	8.11618	8.11618
1	16	2005-04-12 08:33:16	202546	417816	2005-04-12 08:37:13	203093	419318	1	26.0948	1.78365	0.947745	0.0235235	0.0203924	2.01981	242.016	-137.984	1.50036	1.35224	1.35224		1599.1	00:03:57	2.30642	6.34083	6.74727	19.9884	5.24691	5.24691
1	17	2005-04-12 08:37:13	203093	419318	2005-04-12 08:42:48	204836	421233	1	26.2846	2.13326	0.890654	0.147592	0.0136478	2.31172	247.339	-132.661	2.09461	0.978092	0.978092		2589.19	00:05:35	5.20252	5.71579	7.72894	42.3085	5.63433	5.63433
1	18	2005-04-12 13:18:49	183358	574283	2005-04-12 13:32:36	183336	574055	3	29.4441	-4.39901	2.36537	-0.625864	1.32958	4.99462	118.267	118.267	-1.94175	4.60172	4.60172		228.847	00:13:46.500000	-0.0260055	-0.275663	0.276887	-174.611	2.21864	2.21864
1	19	2005-04-12 13:32:36	183336	574055	2005-04-12 13:49:25	180780	582949	3	29.7589	-4.27324	2.9013	-1.45051	0.835223	5.16508	124.174	124.174	3.96883	-3.30552	3.30552		9253.86	00:16:49	-2.53344	8.81446	9.17132	-16.0356	5.20249	5.20249
1	20	2005-04-12 13:49:25	180780	582949	2005-04-12 13:53:19	180941	583744	3	30.1526	-3.77399	3.26401	-0.114744	0.824777	4.98967	130.856	130.856	2.44789	-4.34794	4.34794		811.022	00:03:54.500000	0.688104	3.38937	3.45852	11.4761	1.01063	1.01063
1	21	2005-04-12 13:53:19	180941	583744	2005-04-12 14:04:28	180276	588304	3	30.3017	-4.37872	3.48126	1.0683	1.24937	5.59396	128.486	128.486	4.0773	-3.82988	3.82988		4608.18	00:11:08.500000	-0.995816	6.82101	6.89331	-8.30608	2.81601	2.81601
1	22	2005-04-12 14:04:28	180276	588304	2005-04-12 14:06:02	180277	589617	3	30.3227	-4.62607	2.90181	-0.102823	1.08918	5.46086	122.099	122.099	2.8955	-4.63002	4.63002		1313.24	00:01:34	0.0190463	13.9706	13.9706	0.0781121	11.0751	11.0751
1	23	2005-04-12 14:06:02	180277	589617	2005-04-12 14:07:06	180701	590295	3	30.1657	-3.78074	2.73487	-1.20556	0.514214	4.66621	125.881	125.881	0.313428	-4.65567	4.65567		799.343	00:01:04	6.62398	10.5885	12.4897	32.0294	12.1763	12.1763
1	24	2005-04-12 14:07:06	180701	590295	2005-04-12 14:09:59	179943	591725	3	30.182	-2.7926	4.24285	-1.3758	0.289976	5.07941	146.647	146.647	5.0567	-0.479857	0.479857		1618.58	00:02:53	-4.38249	8.26604	9.35594	-27.9317	4.29924	4.29924
1	25	2005-04-12 14:09:59	179943	591725	2005-04-12 14:10:24	179850	592130	3	30.263	-2.54416	5.1191	-0.480204	0.449578	5.71646	153.573	153.573	5.56021	-1.32741	1.32741		416.215	00:00:25	-3.74512	16.2219	16.6486	-13	11.0884	11.0884
2	26	2005-05-07 08:57:42	197617	389099	2005-05-07 09:07:36	198711	393218	2	25.7637	0.674431	1.75974	-0.188649	0.54152	1.88456	200.97	-179.03	1.87389	0.200193	0.200193		4262.53	00:09:54	1.84175	6.9356	7.17597	14.8717	5.30208	5.30208
2	27	2005-05-07 09:07:36	198711	393218	2005-05-07 09:21:07	198970	393431	2	26.3817	0.557555	1.63984	0.274198	0.648457	1.73204	198.778	-181.222	1.47083	-0.914669	0.914669	50	335.011	00:13:31.500000	0.319257	0.261731	0.412829	50.6547	-1.058	0
2	28	2005-05-07 09:21:07	198970	393431	2005-05-07 09:25:12	199563	395021	2	26.7821	0.317408	1.52519	0.235465	0.867167	1.55787	191.756	-188.244	1.53998	-0.235406	0.235406		1697.25	00:04:05	2.4201	6.49108	6.92755	20.4472	5.38757	5.38757
2	29	2005-05-07 09:25:12	199563	395021	2005-05-07 09:31:25	200494	397312	2	26.8047	0.224203	1.8924	-0.270871	0.652065	1.90564	186.757	-193.243	1.8377	-0.504313	0.504313		2473.02	00:06:13	2.49465	6.14286	6.63009	22.1023	4.79239	4.79239
2	30	2005-05-07 09:31:25	200494	397312	2005-05-07 09:34:30	200206	398499	2	26.8715	0.432361	2.83929	-0.400874	0.524535	2.87202	188.658	-191.342	2.6573	1.08961	1.08961		1221.58	00:03:04.500000	-1.56109	6.43437	6.62103	-13.6375	3.96373	3.96373
2	31	2005-05-07 09:34:30	200206	398499	2005-05-07 09:37:20	200788	401109	2	26.8579	-0.0424575	3.44804	-0.516737	0.545632	3.4483	179.295	179.295	3.35596	-0.79263	0.79263		2673.37	00:02:50	3.42601	15.348	15.7257	12.5834	12.3697	12.3697
2	32	2005-05-07 09:37:20	200788	401109	2005-05-07 09:38:22	201067	401709	2	26.7782	0.11523	3.26308	-0.0524828	0.743933	3.26511	182.022	-197.978	3.00814	-1.26966	1.26966		661.952	00:01:02.500000	4.46027	9.60626	10.5912	24.9059	7.5831	7.5831
2	33	2005-05-07 09:38:22	201067	401709	2005-05-07 09:41:27	202121	402952	2	26.7474	0.415388	3.14018	0.00183412	0.473449	3.16753	187.535	-192.465	2.6634	-1.71452	1.71452		1629.55	00:03:04.500000	5.71334	6.73548	8.83227	40.3061	6.16887	6.16887
2	34	2005-05-07 09:41:27	202121	402952	2005-05-07 09:46:38	203565	403401	2	26.6044	0.811314	2.62398	0.13762	0.754686	2.74654	197.181	-182.819	1.55503	-2.26393	2.26393		1512.16	00:05:11	4.6422	1.44615	4.86224	72.697	3.30721	3.30721
2	35	2005-05-07 09:46:38	203565	403401	2005-05-07 09:53:55	202946	407540	2	26.8474	1.0013	2.38087	0.177477	1.06444	2.58286	202.81	-177.19	2.20678	1.34212	1.34212		4184.35	00:07:17	-1.41487	9.47006	9.57517	-8.4974	7.36839	7.36839
2	36	2005-05-07 09:53:55	202946	407540	2005-05-07 09:54:46	203020	407859	3	27.157	0.823921	3.01467	-0.627312	0.569827	3.12524	195.286	-184.714	3.12251	0.130536	0.130536		327.768	00:00:51.500000	1.41999	6.20399	6.36443	12.892	3.24192	3.24192
2	37	2005-05-07 09:54:46	203020	407859	2005-05-07 09:55:49	203012	408486	3	27.1823	0.932256	3.49433	-0.578394	0.517694	3.61656	194.938	-185.062	3.48366	0.971388	0.971388		626.777	00:01:02.500000	-0.112474	10.0278	10.0284	-0.642616	6.54477	6.54477
2	38	2005-05-07 09:55:49	203012	408486	2005-05-07 09:56:41	202531	409222	3	27.3938	0.850473	3.16223	-0.407585	0.561715	3.2746	195.053	-184.947	2.18045	2.44308	2.44308		879.54	00:00:52	-9.26105	14.1536	16.9142	-33.1977	14.7338	14.7338
2	39	2005-05-07 09:56:41	202531	409222	2005-05-07 09:57:44	202790	409760	3	27.5051	0.571333	3.10916	-0.236024	0.823155	3.16122	190.412	-189.588	3.04909	-0.834501	0.834501		597.373	00:01:03	4.1148	8.54276	9.48211	25.7188	6.43302	6.43302
2	40	2005-05-07 09:57:44	202790	409760	2005-05-07 10:03:54	206072	412360	3	27.5173	0.254264	3.18218	-0.409033	0.718834	3.19232	184.568	-195.432	2.17515	-2.33658	2.33658	50	4187.3	00:06:10.500000	8.85924	7.01735	11.3017	51.6175	9.12659	9.12659
2	41	2005-05-07 10:03:54	206072	412360	2005-05-07 10:07:08	205571	414431	3	27.7937	0.94905	2.47216	-1.0084	0.560147	2.64807	201.002	-178.998	2.17924	1.50439	1.50439		2130.26	00:03:13.500000	-2.59184	10.6996	11.0091	-13.6168	8.82983	8.82983
2	42	2005-05-07 10:07:08	205571	414431	2005-05-07 10:10:10	203978	415514	3	28.2518	0.97499	2.80825	0.352302	1.08983	2.97269	199.146	-180.854	0.772795	2.87048	2.87048		1926.04	00:03:02	-8.75121	5.95052	10.5826	-55.7857	9.80985	9.80985
2	43	2005-05-07 10:10:10	203978	415514	2005-05-07 10:14:32	204517	419286	3	28.3925	0.111427	2.83892	1.30436	1.21633	2.84111	182.248	-197.752	2.82614	-0.291223	0.291223		3811.01	00:04:22	2.05733	14.3996	14.5458	8.13105	11.7197	11.7197
2	44	2005-05-07 10:14:32	204517	419286	2005-05-07 10:15:40	203701	419831	3	28.3345	0.0164835	2.59495	0.0366026	1.0246	2.595	180.364	-199.636	1.42694	2.16746	2.16746		981.178	00:01:08	-12.0012	8.01068	14.4291	-56.2772	13.0021	13.0021
2	45	2005-05-07 10:15:40	203701	419831	2005-05-07 10:19:36	206629	423336	3	28.3264	0.671254	3.03071	0.0673262	1.25491	3.10416	192.488	-187.512	2.75627	-1.42786	1.42786		4566.6	00:03:56	12.4054	14.8502	19.35	39.8744	16.5937	16.5937
2	46	2005-05-07 10:19:36	206629	423336	2005-05-07 10:20:28	207268	424187	3	28.2021	1.56779	2.77643	0.25362	1.19059	3.18849	209.453	-170.547	3.16181	-0.411651	0.411651		1064.73	00:00:52	12.2855	16.3804	20.4756	36.8704	17.3138	17.3138
2	47	2005-05-07 10:20:28	207268	424187	2005-05-07 10:22:29	206450	425403	3	28.1478	1.27959	2.76113	-0.5945	0.873166	3.04322	204.864	-175.136	1.57738	2.60251	2.60251		1464.94	00:02:01	-6.75534	10.0471	12.107	-33.9156	10.5296	10.5296
2	48	2005-05-07 10:22:29	206450	425403	2005-05-07 10:25:22	207807	427253	3	28.1892	0.797018	3.5762	-0.307237	0.812055	3.66394	192.564	-187.436	3.35531	-1.47187	1.47187		2294.42	00:02:53	7.8422	10.6956	13.2626	36.2496	9.90726	9.90726
2	49	2005-05-07 10:25:22	207807	427253	2005-05-07 10:27:43	208462	428659	3	28.1833	1.58725	3.67776	0.159575	0.515113	4.00566	203.344	-176.656	4.00403	-0.114423	0.114423		1550.19	00:02:21	4.64306	9.9657	10.9942	24.981	6.99021	6.99021
2	50	2005-05-07 10:27:43	208462	428659	2005-05-07 10:29:28	208886	429924	3	28.2085	2.30748	3.58968	0.181746	0.679322	4.26735	212.733	-167.267	4.13668	1.04792	1.04792		1334.52	00:01:45	4.03662	12.0517	12.7097	18.5179	8.57304	8.57304
2	51	2005-05-07 10:29:28	208886	429924	2005-05-07 10:35:11	209389	431352	3	28.2286	2.29103	3.81851	0.249831	1.09384	4.45307	210.963	-169.037	4.36314	0.890405	0.890405		1513.64	00:05:43.500000	1.46575	4.15559	4.40651	19.4287	0.04337	0.04337
2	52	2005-05-07 10:35:11	209389	431352	2005-05-07 10:40:33	210003	432844	3	28.9993	2.23335	2.03833	-0.264292	0.566949	3.02368	227.614	-152.386	2.73481	1.28977	1.28977		1613.98	00:05:22	1.90722	4.63533	5.01236	22.3649	2.27755	2.27755
2	53	2005-05-07 10:40:33	210003	432844	2005-05-07 10:42:27	210413	433778	3	28.9993	2.23335	2.03833	-0.264292	0.566949	3.02368	227.614	-152.386	2.76342	1.22727	1.22727		1019.83	00:01:53.500000	3.60694	8.22954	8.98528	23.6674	6.22186	6.22186
2	54	2005-05-07 10:42:27	210413	433778	2005-05-07 10:44:05	210053	435344	3	29.0947	1.79033	1.04888	-0.440319	0.969863	2.07495	239.636	-140.364	0.622161	1.97948	1.97948		1606.53	00:01:38	-3.66425	15.9784	16.3932	-12.916	15.771	15.771
2	55	2005-05-07 10:44:05	210053	435344	2005-05-07 10:47:36	210548	438595	3	29.1234	1.59708	1.48135	0.285749	1.23262	2.17832	227.153	-152.847	1.70469	1.35614	1.35614		3288.39	00:03:31	2.34381	15.4075	15.5848	8.64957	13.8801	13.8801
2	56	2005-05-07 10:47:36	210548	438595	2005-05-07 10:48:52	211421	439717	3	29.1087	1.27515	2.5806	0.0527458	0.956568	2.87846	206.295	-173.705	2.81964	-0.578902	0.578902		1421.59	00:01:16	11.4897	14.7604	18.7052	37.8976	15.8855	15.8855
2	57	2005-05-07 10:48:52	211421	439717	2005-05-07 10:49:40	211931	440224	3	29.142	1.70927	3.43668	0.262127	0.825847	3.83827	206.444	-173.556	3.63548	-1.23111	1.23111		718.721	00:00:48	10.6158	10.5596	14.9734	45.1519	11.3379	11.3379
2	58	2005-05-07 10:49:40	211931	440224	2005-05-07 10:50:40	211975	440796	3	29.1698	1.918	2.49541	1.34861	1.33188	3.14734	217.546	-162.454	2.63476	1.72157	1.72157		573.526	00:01:00	0.730928	9.53079	9.55877	4.3855	6.92401	6.92401
2	59	2005-05-07 10:50:40	211975	440796	2005-05-07 10:51:55	212445	441467	3	29.0423	1.77643	2.24842	1.08252	1.46303	2.8655	218.312	-161.688	2.8607	0.165831	0.165831		819.953	00:01:15	6.2698	8.95621	10.9327	34.994	8.07201	8.07201
2	60	2005-05-07 10:51:55	212445	441467	2005-05-07 10:54:13	213169	442270	3	29.1286	1.72092	2.51594	1.54972	1.48829	3.04819	214.372	-165.628	3.02076	-0.408057	0.408057	260	1081.05	00:02:18	5.24841	5.81555	7.83367	42.0656	4.81291	4.81291
2	61	2005-05-07 10:54:13	213169	442270	2005-05-07 10:55:32	213807	443396	3	29.1057	1.29871	2.06046	0.302383	1.19745	2.43561	212.223	-167.777	2.43289	0.114936	0.114936		1293.71	00:01:19	8.06856	14.2504	16.3761	29.5185	13.9432	13.9432
2	62	2005-05-07 10:55:32	213807	443396	2005-05-07 10:57:02	213759	444431	3	28.969	2.03741	1.91125	-1.29091	0.828592	2.79355	226.83	-153.17	1.81668	2.12217	2.12217		1036.39	00:01:30	-0.523356	11.5035	11.5154	-2.6049	9.69873	9.69873
2	63	2005-05-07 10:57:02	213759	444431	2005-05-07 11:03:46	216241	446753	3	29.1501	1.90912	1.5177	0.0362275	1.09806	2.43889	231.516	-148.484	2.43097	0.196419	0.196419		3398.78	00:06:44.500000	6.13483	5.7415	8.40243	46.8969	5.97147	5.97147
2	64	2005-05-07 11:03:46	216241	446753	2005-05-07 11:07:33	216352	447846	3	29.3053	0.706224	2.15799	1.4292	1.59493	2.27061	198.121	-181.879	2.2182	0.485027	0.485027	580	1098.15	00:03:47	0.487797	4.81301	4.83766	5.78716	2.61946	2.61946
2	65	2005-05-07 11:07:33	216352	447846	2005-05-07 11:09:39	216355	449148	3	29.1694	2.17909	2.46577	0.700467	1.35083	3.29066	221.468	-158.532	2.47078	2.1734	2.1734		1302.31	00:02:05.500000	0.0239102	10.377	10.377	0.132019	7.9062	7.9062
2	66	2005-05-07 11:09:39	216355	449148	2005-05-07 11:11:03	217200	450922	3	28.9988	2.6216	3.09715	-0.811987	0.643985	4.05772	220.246	-159.754	3.92355	1.03484	1.03484		1964.39	00:01:24	10.0571	21.1125	23.3856	25.4711	19.462	19.462
2	67	2005-05-07 11:11:03	217200	450922	2005-05-07 11:13:39	215668	453350	3	29.0469	1.37776	4.19086	-0.0364298	1.16723	4.41152	198.198	-181.802	2.80923	3.40144	3.40144		2871.02	00:02:36	-9.82018	15.565	18.4039	-32.2484	15.5947	15.5947
2	68	2005-05-07 11:13:39	215668	453350	2005-05-07 11:18:43	215885	455469	3	29.1343	1.91929	4.03186	0.735012	1.97157	4.46537	205.456	-174.544	4.20655	1.49817	1.49817		2130.25	00:05:04	0.714521	6.97088	7.0074	5.85242	2.80086	2.80086
2	69	2005-05-07 11:18:43	215885	455469	2005-05-07 11:23:42	214618	459460	3	29.2795	2.68772	2.37144	0.861752	1.98112	3.58435	228.577	-151.423	1.44741	3.27911	3.27911		4187.61	00:04:59	-4.23617	13.3494	14.0054	-17.6059	12.558	12.558
2	70	2005-05-07 11:23:42	214618	459460	2005-05-07 11:30:18	217736	464023	3	29.4698	2.97834	1.54851	2.06772	1.88648	3.35684	242.529	-137.471	2.95886	1.58542	1.58542		5526.13	00:06:36	7.87308	11.5218	13.9549	34.3455	10.996	10.996
2	71	2005-05-07 11:30:18	217736	464023	2005-05-07 11:32:38	216342	464973	3	29.4604	2.79685	2.30668	0.585207	1.33241	3.62535	230.486	-149.514	-1.0127	3.48103	3.48103		1687.21	00:02:20	-9.95981	6.78531	12.0515	-55.7346	13.0642	13.0642
2	72	2005-05-07 11:32:38	216342	464973	2005-05-07 11:51:53	216470	471392	3	29.5724	2.04229	2.95849	-1.38812	1.0049	3.59494	214.618	-165.382	2.99867	1.98281	1.98281		6419.87	00:19:15.500000	0.110929	5.55482	5.55593	1.14404	2.55725	2.55725
2	73	2005-05-07 11:51:53	216470	471392	2005-05-07 11:55:45	217628	474059	3	29.9492	1.95635	3.93894	-0.423595	1.18909	4.39801	206.412	-173.588	4.39222	0.225743	0.225743		2907.57	00:03:51.500000	5.00212	11.5206	12.5597	23.4699	8.16748	8.16748
2	74	2005-05-07 11:55:45	217628	474059	2005-05-07 12:14:56	217721	475236	3	30.4546	3.17367	2.91069	0.846406	1.53228	4.30631	227.475	-152.525	3.15292	2.93315	2.93315		1181.3	00:19:11.500000	0.0812576	1.02266	1.02588	4.54301	-2.12704	0
2	75	2005-05-07 12:14:56	217721	475236	2005-05-07 12:17:59	217311	476864	3	30.9147	3.08938	2.10756	1.36005	1.90255	3.7398	235.698	-144.302	1.28825	3.51091	3.51091		1678.88	00:03:02.500000	-2.24923	8.92011	9.19932	-14.1523	7.91107	7.91107
2	76	2005-05-07 12:17:59	217311	476864	2005-05-07 12:21:43	215730	476858	3	30.9488	2.6148	3.48708	-0.0365595	1.2234	4.35855	216.864	-163.136	-2.62802	3.47713	3.47713		1580.47	00:03:44.500000	-7.03989	-0.0267332	7.03994	-90.2176	9.66796	9.66796
2	77	2005-05-07 12:21:43	215730	476858	2005-05-07 12:22:52	214781	476639	3	30.8276	2.61024	3.55835	-1.34561	0.621529	4.41307	216.262	-163.738	-3.34308	2.8808	2.8808		974.135	00:01:09	-13.7568	-3.17243	14.1179	-102.986	17.461	17.461
2	78	2005-05-07 12:22:52	214781	476639	2005-05-07 12:29:39	214026	476309	3	30.8934	3.08482	3.65831	-1.29847	1.01513	4.78533	220.139	-159.861	-4.29225	2.11563	2.11563		824.341	00:06:46.500000	-1.85797	-0.812602	2.0279	-113.623	6.32015	6.32015
2	79	2005-05-07 12:29:39	214026	476309	2005-05-07 12:37:15	214456	475363	2	30.9863	2.58806	4.22597	-1.22115	1.1135	4.95549	211.484	-168.516	-2.77569	-4.10517	4.10517		1038.61	00:07:36	0.942774	-2.07337	2.27765	155.548	5.05335	5.05335
2	80	2005-05-07 12:37:15	214456	475363	2005-05-07 12:38:36	214950	475013	2	30.9775	1.62131	3.66967	-1.22243	0.856162	4.01187	203.837	-176.163	-0.802949	-3.9307	3.9307		605.78	00:01:21	6.09752	-4.33038	7.47876	125.382	8.28171	8.28171
2	81	2005-05-07 12:38:36	214950	475013	2005-05-07 13:13:34	214179	474080	2	30.8557	2.36983	3.872	-1.14175	0.611171	4.53966	211.468	-168.532	-4.49438	0.639549	0.639549		1210.32	00:34:58.500000	-0.367382	-0.444607	0.576754	-140.433	5.07114	5.07114
2	82	2005-05-07 13:13:34	214179	474080	2005-05-07 14:20:26	208421	479118	2	30.398	2.35637	4.02855	-1.42442	0.550926	4.66709	210.324	-169.676	0.879415	4.58349	4.58349		7651.07	01:06:51.500000	-1.43539	1.25594	1.90729	-48.8147	1.02787	1.02787
3	83	2005-05-18 05:33:10	199044	388232	2005-05-18 05:44:33	197681	391795	1	19.1167	-1.01624	-12.1309	0.181894	0.185493	12.1734	4.78862	4.78862	-10.9669	-5.28381	5.28381		3815.02	00:11:23	-1.99589	5.21691	5.58567	-20.9359	16.5526	16.5526
3	84	2005-05-18 05:44:33	197681	391795	2005-05-18 05:50:16	197138	393207	1	19.4357	-1.12828	-12.3944	0.289795	0.226726	12.4457	5.20137	5.20137	-11.1656	-5.49773	5.49773		1512.42	00:05:43	-1.58115	4.11614	4.40938	-21.0134	15.575	15.575
3	85	2005-05-18 05:50:16	197138	393207	2005-05-18 05:53:41	197199	394035	1	19.5029	-0.987104	-12.5775	-0.168504	0.0889111	12.6161	4.48749	4.48749	-12.6159	-0.0681136	0.0681136		829.918	00:03:24.500000	0.295678	4.04749	4.05828	4.17815	16.6742	16.6742
3	86	2005-05-18 05:53:41	197199	394035	2005-05-18 05:59:21	198158	395229	1	19.5314	-0.866291	-12.2155	-0.147396	0.132899	12.2462	4.05647	4.05647	-10.0664	6.97398	6.97398		1531.46	00:05:40.500000	2.81645	3.50665	4.49767	38.7705	14.5641	14.5641
3	87	2005-05-18 05:59:21	198158	395229	2005-05-18 06:12:39	198261	395672	1	19.5598	-0.745479	-11.8536	-0.126288	0.176888	11.877	3.59862	3.59862	-11.7143	1.95954	1.95954	30	454.702	00:13:17.500000	0.129179	0.555332	0.570159	13.095	12.2844	12.2844
3	88	2005-05-18 06:12:39	198261	395672	2005-05-18 06:16:09	198661	396019	1	20.2158	-0.0120118	-11.5519	0.0466049	0.0315142	11.5519	0.0595768	0.0595768	-7.57837	8.71865	8.71865		529.772	00:03:30	1.90571	1.653	2.52272	49.0619	10.1011	10.1011
3	89	2005-05-18 06:16:09	198661	396019	2005-05-18 06:28:11	199123	397022	1	20.4729	-0.0126028	-11.7452	-0.0296405	0.0175293	11.7452	0.0614797	0.0614797	-10.6736	4.9013	4.9013		1104.24	00:12:02	0.639724	1.3892	1.52942	24.7259	12.203	12.203
3	90	2005-05-18 06:28:11	199123	397022	2005-05-18 07:29:00	201029	406943	1	21.2624	-0.394241	-11.4107	-0.328604	0.108334	11.4175	1.97879	1.97879	-11.2802	1.76501	1.76501		10103	01:00:49	0.52221	2.71902	2.76871	10.8717	14.0489	14.0489
3	91	2005-05-18 07:29:00	201029	406943	2005-05-18 07:41:11	201104	407583	3	21.7948	-0.775288	-10.8829	-0.551322	0.213124	10.9105	4.0748	4.0748	-10.899	0.500066	0.500066		643.844	00:12:11	0.102788	0.874754	0.880772	6.70179	11.7798	11.7798
3	92	2005-05-18 07:41:11	201104	407583	2005-05-18 07:53:30	201909	411680	3	22.4706	-2.44248	-9.51844	-0.459283	0.968874	9.82682	14.3918	14.3918	-9.81076	-0.561594	0.561594		4175.63	00:12:19.750000	1.08823	5.53875	5.64465	11.1157	15.4554	15.4554
3	93	2005-05-18 07:53:30	201909	411680	2005-05-18 07:54:33	202480	412143	3	22.4706	-2.44248	-9.51844	-0.459283	0.968874	9.82682	14.3918	14.3918	-7.88831	5.86012	5.86012	60	735.648	00:01:02.750000	9.11084	7.37782	11.7235	51	19.6118	19.6118
3	96	2005-05-19 07:40:20	199719	441445	2005-05-19 07:45:24	199640	444021	3	23.2229	-1.69252	-5.12759	0.0295639	0.226751	5.3997	18.2671	18.2671	-5.07333	-1.84883	1.84883	100	2576.68	00:05:03.500000	-0.260115	8.48589	8.48987	-1.75572	13.5632	13.5632
3	97	2005-05-19 07:45:24	199640	444021	2005-05-19 07:51:57	200399	447347	3	23.3652	-1.65274	-4.86091	0.0034954	0.246275	5.1342	18.7784	18.7784	-5.10672	-0.530509	0.530509		3411.94	00:06:33	1.93046	8.46443	8.68178	12.8475	13.7885	13.7885
3	98	2005-05-19 07:51:57	200399	447347	2005-05-19 08:16:01	199984	449639	3	24.1258	-1.61859	-4.75567	0.481214	0.751598	5.02357	18.796	18.796	-4.3916	-2.43928	2.43928	650	2329.33	00:24:04	-0.28714	1.58734	1.61311	-10.2536	6.00471	6.00471
3	99	2005-05-19 08:16:01	199984	449639	2005-05-19 08:20:09	200514	451909	3	24.7231	-1.96804	-4.10416	0.26267	0.873951	4.55163	25.6187	25.6187	-4.44417	-0.983196	0.983196		2330.73	00:04:08	2.13712	9.1519	9.39811	13.144	13.8423	13.8423
3	100	2005-05-19 08:20:09	200514	451909	2005-05-19 08:21:58	200544	453343	3	24.731	-2.4505	-4.30776	-0.352754	0.393046	4.95598	29.6337	29.6337	-4.3571	-2.36165	2.36165		1433.8	00:01:49	0.269717	13.1514	13.1541	1.1749	17.5112	17.5112
3	101	2005-05-19 08:21:58	200544	453343	2005-05-19 08:23:29	199616	454304	3	24.6868	-2.12981	-4.58066	0.00291201	0.692532	5.05159	24.9364	24.9364	-1.8167	-4.71362	4.71362		1335.98	00:01:31	-10.1958	10.5632	14.6811	-43.9861	16.4978	16.4978
3	102	2005-05-19 08:23:29	199616	454304	2005-05-19 08:25:28	199805	455585	3	24.8715	-2.0541	-4.61505	0.116667	0.798954	5.05153	23.9932	23.9932	-4.86528	-1.35907	1.35907		1294.59	00:01:59	1.58659	10.7626	10.8789	8.38597	15.7442	15.7442
3	103	2005-05-19 08:25:28	199805	455585	2005-05-19 08:37:24	199927	457518	3	25.1381	-1.89282	-4.98895	-0.154869	0.775928	5.33595	20.7769	20.7769	-5.09844	-1.57427	1.57427	180	1937.68	00:11:56	0.17075	2.70087	2.70626	3.61744	7.8047	7.8047
3	104	2005-05-19 08:37:24	199927	457518	2005-05-19 08:49:49	201141	464569	3	25.8087	-1.82284	-5.66787	-0.123097	0.551636	5.95378	17.8283	17.8283	-5.89494	-0.834979	0.834979		7154.5	00:12:25	1.62903	9.46418	9.60335	9.76638	15.4983	15.4983
3	105	2005-05-19 08:49:49	201141	464569	2005-05-19 08:51:55	199644	464891	3	26.5238	-1.53283	-5.75321	-0.225941	0.315489	5.95391	14.9188	14.9188	0.291231	-5.94678	5.94678		1530.97	00:02:06	-11.8799	2.5501	12.1505	-77.8849	11.8593	11.8593
3	106	2005-05-19 08:51:55	199644	464891	2005-05-19 09:08:21	194602	471686	3	27.2364	-1.90595	-4.61415	-0.231566	0.556431	4.9923	22.4438	22.4438	-2.56973	-4.28013	4.28013		8461.66	00:16:26	-5.11383	6.89174	8.5818	-36.5762	11.1515	11.1515
3	107	2005-05-19 09:08:21	194602	471686	2005-05-19 09:09:45	194001	472531	3	27.6793	-2.40225	-4.17909	-0.335047	0.662681	4.82034	29.8914	29.8914	-2.01408	-4.3794	4.3794		1037.33	00:01:24	-7.15554	10.0647	12.3491	-35.411	14.3632	14.3632
3	108	2005-05-19 09:09:45	194001	472531	2005-05-19 09:15:19	189484	473881	3	27.1708	-2.60104	-4.04624	-0.612053	0.676706	4.81015	32.7341	32.7341	1.33374	-4.62154	4.62154		4713.84	00:05:34.500000	-13.5023	4.03456	14.0922	-73.3636	12.7585	12.7585
3	109	2005-05-19 09:15:19	189484	473881	2005-05-19 09:25:05	187509	477497	3	26.6476	-2.6761	-4.22884	-0.555214	0.879269	5.00446	32.3264	32.3264	-2.42905	-4.37542	4.37542		4120.3	00:09:45.500000	-3.37259	6.17642	7.03723	-28.6364	9.46627	9.46627
4	110	2005-05-27 10:10:00	206660	428344	2005-05-27 10:32:57	209939	439311	2	28.2555	3.68953	0.0941358	-2.15881	0.993766	3.69074	268.538	-111.462	1.14707	3.50796	3.50796		11446.7	00:22:57	2.38122	7.96443	8.31278	16.6457	7.16571	7.16571
4	111	2005-05-27 10:32:57	209939	439311	2005-05-27 10:34:01	210392	440239	2	28.077	4.06233	0.163099	-1.66205	1.2439	4.0656	267.701	-112.299	1.92812	3.57931	3.57931		1033.03	00:01:04	7.07871	14.5061	16.1411	26.0116	14.213	14.213
4	112	2005-05-27 10:34:01	210392	440239	2005-05-27 10:35:11	211007	441162	2	28.4136	3.69358	0.69156	-0.823252	1.44704	3.75776	259.395	-120.605	2.62325	2.6906	2.6906		1108.89	00:01:10.500000	8.71999	13.0904	15.7289	33.669	13.1056	13.1056
4	113	2005-05-27 10:35:11	211007	441162	2005-05-27 10:36:27	211811	441935	2	28.4308	4.34223	0.920311	-0.218706	1.69346	4.43868	258.034	-121.966	3.76809	2.34594	2.34594		1115.12	00:01:15.500000	10.6474	10.2362	14.7698	46.128	11.0017	11.0017
4	114	2005-05-27 10:36:27	211811	441935	2005-05-27 10:42:51	213011	445249	2	28.2315	5.06885	-0.00558862	-0.0920009	1.64848	5.06885	270.063	-109.937	1.72149	4.76757	4.76757		3524.78	00:06:24.500000	3.12286	8.61886	9.16717	19.9169	7.44568	7.44568
4	115	2005-05-27 10:42:51	213011	445249	2005-05-27 10:54:36	212323	453607	2	27.7858	4.85639	-0.242146	-0.0466337	1.58743	4.86242	272.854	-107.146	-0.640005	4.82012	4.82012	170	8386.25	00:11:44.500000	-0.977224	11.8637	11.9038	-4.70889	12.5438	12.5438
4	116	2005-05-27 10:54:36	212323	453607	2005-05-27 11:01:17	212886	458591	2	27.7391	4.64346	1.30345	0.292702	1.43393	4.82294	254.32	-125.68	1.81645	4.4678	4.4678		5016.18	00:06:41	1.40419	12.4301	12.5092	6.44519	10.6927	10.6927
4	117	2005-05-27 11:01:17	212886	458591	2005-05-27 11:06:04	212794	461566	2	28.2639	4.1881	1.38625	0.778422	1.52128	4.41156	251.686	-128.314	1.25587	4.22903	4.22903		2975.49	00:04:47	-0.321116	10.3626	10.3676	-1.77491	9.11168	9.11168
4	118	2005-05-27 11:06:04	212794	461566	2005-05-27 11:17:59	215426	468796	2	28.6878	3.36957	1.77543	0.420066	1.73463	3.8087	242.215	-137.785	2.82085	2.5591	2.5591		7694.4	00:11:55.500000	3.67816	10.1053	10.7539	20.0007	7.93303	7.93303
4	119	2005-05-27 11:17:59	215426	468796	2005-05-27 11:22:17	216109	470893	2	28.9781	2.38804	2.72786	1.61815	1.8804	3.62546	221.2	-158.8	3.33375	1.42479	1.42479		2205.48	00:04:18	2.64991	8.12726	8.54836	18.0586	5.2146	5.2146
4	120	2005-05-27 11:22:17	216109	470893	2005-05-27 11:26:18	216755	475452	2	29.147	3.29915	1.28191	1.63958	1.69918	3.53945	248.766	-131.234	1.73162	3.08694	3.08694		4604.94	00:04:01	2.67787	18.919	19.1076	8.05633	17.376	17.376
4	121	2005-05-27 11:26:18	216755	475452	2005-05-27 11:29:43	216421	476842	2	29.2083	4.94219	0.0945294	-1.35034	0.888971	4.9431	268.904	-111.096	-1.06118	4.82785	4.82785		1429.43	00:03:24.500000	-1.63086	6.79696	6.98988	-13.4925	8.05106	8.05106
4	122	2005-05-27 11:29:43	216421	476842	2005-05-27 11:37:07	215075	477287	2	29.3797	5.27968	1.43894	-2.2792	0.805983	5.47226	254.755	-125.245	-4.56183	3.02246	3.02246		1417.27	00:07:24	-3.03093	1.00129	3.19204	-71.7187	7.75387	7.75387
4	123	2005-05-27 12:09:30	215189	478437	2005-05-27 12:16:11	215467	483954	3	29.9394	4.89689	-1.70898	0.907808	1.15464	5.18653	289.239	-90.7614	-1.46061	4.97662	4.97662		5523.36	00:06:41	0.692521	13.7566	13.774	2.8819	15.2346	15.2346
4	124	2005-05-27 12:16:11	215467	483954	2005-05-27 12:17:38	216222	485527	2	30.0656	5.92437	1.28246	-0.755163	0.852913	6.06159	257.786	-122.214	3.71974	4.78606	4.78606		1745.45	00:01:27	8.68139	18.0871	20.0626	25.64	16.3429	16.3429
4	125	2005-05-27 12:17:38	216222	485527	2005-05-27 12:19:33	218400	487937	2	30.0361	5.16461	1.59202	-1.48926	0.968373	5.40442	252.868	-127.132	4.64402	2.76421	2.76421		3248.19	00:01:55	18.9385	20.9552	28.2451	42.106	23.6011	20
4	126	2005-05-27 12:19:33	218400	487937	2005-05-27 12:21:57	219021	489631	2	30.1057	4.96403	-1.7259	0.0711145	1.37864	5.2555	289.172	-90.8284	0.0886749	5.25476	5.25476		1804.84	00:02:24	4.31517	11.7673	12.5336	20.1383	12.4449	12.4449
4	127	2005-05-27 12:21:57	219021	489631	2005-05-27 12:27:22	219348	492503	2	30.3585	5.01506	-1.52368	1.81052	1.77247	5.24142	286.9	-93.1001	-0.945885	5.15536	5.15536		2889.82	00:05:25	1.00705	8.83454	8.89175	6.50309	9.83764	9.83764
4	128	2005-05-27 12:27:22	219348	492503	2005-05-27 12:28:53	220581	494343	2	30.3612	4.67519	1.02528	-0.275609	1.17253	4.78629	257.631	-122.369	3.45331	3.31409	3.31409		2215.12	00:01:31	13.5446	20.2256	24.342	33.8093	20.8886	20
4	129	2005-05-27 12:28:53	220581	494343	2005-05-27 12:34:39	222863	498177	2	30.457	3.82512	0.808715	-0.265368	1.04855	3.90968	258.062	-121.938	2.65148	2.87319	2.87319		4461.25	00:05:46	6.59524	11.0794	12.8938	30.7642	10.2423	10.2423
4	130	2005-05-27 12:34:39	222863	498177	2005-05-27 12:42:54	224635	502526	3	30.8005	3.03038	0.50426	0.271931	1.4573	3.07205	260.552	-119.448	1.61025	2.61621	2.61621		4696.73	00:08:15	3.57962	8.7872	9.48834	22.1644	7.87809	7.87809
4	131	2005-05-27 12:42:54	224635	502526	2005-05-27 12:53:41	222006	508445	2	31.1913	3.70077	0.62752	0.367748	1.88533	3.75359	260.376	-119.624	-0.928638	3.63691	3.63691		6475.81	00:10:47	-4.06264	9.14738	10.009	-23.9475	10.9376	10.9376
4	132	2005-05-27 12:53:41	222006	508445	2005-05-27 12:57:53	223977	511807	2	31.4925	4.59924	0.454039	0.486336	1.7146	4.6216	264.362	-115.638	2.71754	3.73821	3.73821		3897.14	00:04:12.500000	7.80506	13.3152	15.4342	30.3778	12.7167	12.7167
4	133	2005-05-27 12:57:53	223977	511807	2005-05-27 13:01:23	222913	514680	2	31.4307	4.56321	-0.159843	-0.485607	1.17856	4.56601	272.006	-107.994	-1.73476	4.22363	4.22363		3063.96	00:03:29.500000	-5.07949	13.7147	14.6251	-20.3231	16.3598	16.3598
4	134	2005-05-27 13:01:23	222913	514680	2005-05-27 13:04:36	222802	517102	2	31.522	3.79747	-1.16621	1.33929	1.57595	3.97251	287.072	-92.9281	-1.33835	3.74027	3.74027		2424.6	00:03:13	-0.573476	12.5496	12.5627	-2.61641	13.9011	13.9011
4	135	2005-05-27 13:04:36	222802	517102	2005-05-27 13:27:23	233289	541036	2	32.2812	4.46468	0.0915884	2.02999	1.86012	4.46561	268.825	-111.175	1.87569	4.05259	4.05259		26131.1	00:22:47	7.67166	17.5087	19.1156	23.6613	17.24	17.24
5	136	2006-03-31 05:07:00	199169	392999	2006-03-31 05:31:14	199089	398967	1	15.7093	-0.0842682	-0.27877	0.0668388	0.0005	0.291228	16.8193	16.8193	-0.277622	-0.0879776	0.0879776		5968.57	00:24:14	-0.0547313	4.10457	4.10493	-0.763951	4.38255	4.38255
5	137	2006-03-31 05:31:14	199089	398967	2006-03-31 05:40:54	200542	406174	1	15.2609	0.403273	0.215966	-0.31395	0.0005	0.457461	241.83	-138.17	0.291367	0.352669	0.352669		7351.88	00:09:40	2.50375	12.4259	12.6757	11.3922	12.3843	12.3843
5	138	2006-03-31 05:40:54	200542	406174	2006-03-31 05:42:41	201004	407676	1	15.2949	0.118918	0.0362498	-0.173705	0.0005	0.12432	253.047	-126.953	0.0696716	0.102963	0.102963		1571.34	00:01:47	4.32596	14.0338	14.6854	17.1321	14.6157	14.6157
5	139	2006-03-31 05:42:41	201004	407676	2006-03-31 05:43:48	201384	408480	1	15.4232	0.181345	0.273436	0.0226877	0.0005	0.328106	213.553	-166.447	0.324663	0.047406	0.047406		888.918	00:01:07	5.65848	12.0003	13.2674	25.2452	12.9428	12.9428
5	140	2006-03-31 05:43:48	201384	408480	2006-03-31 05:55:59	201572	410114	1	15.4553	0.358716	0.398176	0.0875947	0.0005	0.53593	222.016	-157.984	0.436627	0.31077	0.31077		1645.34	00:12:11	0.257695	2.23601	2.25081	6.5742	1.81418	1.81418
5	141	2006-03-31 05:55:59	201572	410114	2006-03-31 05:58:39	201738	410332	1	15.5087	0.400544	0.317354	0.0230929	0.0005	0.511028	231.61	-148.39	0.49516	0.126355	0.126355		273.199	00:02:40	1.0346	1.35836	1.70749	37.2947	1.21233	1.21233
5	142	2006-03-31 05:58:39	201738	410332	2006-03-31 06:03:46	201708	410784	1	15.5192	0.461524	0.701808	-0.0853306	0.0005	0.839964	213.33	-166.67	0.6701	0.506463	0.506463		453.429	00:05:07	-0.0966566	1.4738	1.47697	-3.75226	0.806868	0.806868
5	143	2006-03-31 06:03:46	201708	410784	2006-03-31 06:24:32	201803	410953	1	15.5452	0.291894	0.818908	-0.0516098	0.0005	0.869374	199.618	-180.382	0.857177	-0.145118	0.145118		194.144	00:20:46.500000	0.0760494	0.135923	0.155752	29.2272	-0.701426	0
5	144	2006-03-31 06:24:32	201803	410953	2006-03-31 06:25:56	201945	411069	1	15.6019	0.606747	1.11648	0.0433767	0.0005	1.2707	208.522	-171.478	1.17432	-0.485434	0.485434		183.67	00:01:24	1.69879	1.37661	2.18654	50.9805	1.01222	1.01222
5	145	2006-03-31 06:25:56	201945	411069	2006-03-31 06:26:36	201870	411417	1	15.5151	0.602808	1.00186	-0.0785751	0.0005	1.16923	211.035	-168.965	0.851835	0.80092	0.80092		355.717	00:00:40	-1.87938	8.69207	8.89293	-12.2006	8.04109	8.04109
5	146	2006-03-31 06:26:36	201870	411417	2006-03-31 06:26:51	201951	411521	1	15.49	0.470562	0.806981	-0.0880719	0.0005	0.934156	210.247	-169.753	0.925616	-0.126019	0.126019		131.65	00:00:15	5.40347	6.91612	8.77668	38	7.85107	7.85107
5	147	2006-03-31 06:26:51	201951	411521	2006-03-31 06:27:47	202159	412076	1	15.504	0.741934	1.04132	0.0191559	0.0005	1.2786	215.47	-164.53	1.23527	0.330047	0.330047		593.434	00:00:56	3.71296	9.92527	10.597	20.5104	9.36177	9.36177
5	148	2006-03-31 06:27:47	202159	412076	2006-03-31 06:29:19	202236	412402	1	15.5555	0.719132	0.958506	-0.0628736	0.0005	1.19828	216.88	-163.12	1.0982	0.479414	0.479414		334.698	00:01:31.500000	0.841261	3.55985	3.6579	13.2962	2.5597	2.5597
5	149	2006-03-31 06:29:19	202236	412402	2006-03-31 06:33:56	202607	413293	2	15.4794	0.51574	0.860504	-0.115804	0.0005	1.00322	210.936	-169.064	0.992591	0.145663	0.145663		965.077	00:04:37	1.3382	3.21678	3.48403	22.5877	2.49144	2.49144
5	150	2006-03-31 06:33:56	202607	413293	2006-03-31 06:35:51	202842	413227	2	15.3532	0.441162	0.776908	-0.0624204	0.0005	0.893426	209.59	-170.41	0.215525	-0.867041	0.867041	20	244.198	00:01:55	2.04494	-0.572125	2.12346	105.63	1.90794	1.90794
5	151	2006-03-31 06:35:51	202842	413227	2006-03-31 06:40:00	202892	414036	2	15.3902	0.556359	0.633904	0.0878906	0.0005	0.843427	221.272	-158.728	0.666781	0.516499	0.516499		810.396	00:04:09	0.199286	3.2485	3.2546	3.51052	2.58782	2.58782
5	152	2006-03-31 06:40:00	202892	414036	2006-03-31 06:43:07	202304	414164	2	15.4717	0.579121	0.613763	0.099955	0.0005	0.843852	223.337	-156.663	-0.435956	0.722515	0.722515	50	601.285	00:03:07	-3.14245	0.681162	3.21543	-77.7697	3.65138	3.65138
5	153	2006-03-31 06:43:07	202304	414164	2006-03-31 06:43:50	202025	414094	2	15.5832	0.576984	0.778179	0.0761982	0.0005	0.968748	216.555	-163.445	-0.748104	0.615478	0.615478		287.395	00:00:43	-6.48507	-1.61691	6.6836	-104	7.43171	7.43171
5	154	2006-03-31 06:43:50	202025	414094	2006-03-31 06:57:19	202655	418034	2	15.7627	0.619093	1.19493	-0.0225646	0.0005	1.34578	207.389	-172.611	1.27772	0.422573	0.422573		3990.37	00:13:29	0.77912	4.87055	4.93247	9.08835	3.65475	3.65475
5	155	2006-03-31 06:57:19	202655	418034	2006-03-31 07:00:38	203694	420416	2	15.8827	0.804889	1.28873	-0.0688895	0.0005	1.51943	211.987	-168.013	1.50306	0.22246	0.22246		2598.15	00:03:19.500000	5.20726	11.937	13.0233	23.5683	11.5203	11.5203
5	156	2006-03-31 07:00:38	203694	420416	2006-03-31 07:08:25	205249	424224	2	16.0025	1.08506	0.994911	-0.0156485	0.0005	1.47214	227.482	-152.518	1.33126	0.628453	0.628453		4113.21	00:07:46.500000	3.33307	8.16292	8.81718	22.2111	7.48592	7.48592
5	157	2006-03-31 07:08:25	205249	424224	2006-03-31 07:13:36	206702	425856	2	16.3291	1.26993	0.752746	-0.151833	0.0005	1.47626	239.343	-140.657	1.40651	0.448404	0.448404		2185.22	00:05:11	4.67056	5.24946	7.02644	41.6602	5.61993	5.61993
5	158	2006-03-31 07:13:36	206702	425856	2006-03-31 07:28:18	206696	427978	2	16.8856	1.32643	0.803477	-0.159664	0.0005	1.5508	238.795	-141.205	0.800086	1.32848	1.32848	510	2121.19	00:14:42	-0.00614292	2.40497	2.40498	-0.146348	1.60489	1.60489
5	159	2006-03-31 07:28:18	206696	427978	2006-03-31 07:40:42	206079	431292	2	17.4343	1.05394	0.942844	-0.163705	0.0005	1.41412	228.184	-151.816	0.733836	1.20881	1.20881		3371.45	00:12:24.250000	-0.829784	4.45336	4.53	-10.5548	3.79617	3.79617
5	160	2006-03-31 07:40:42	206079	431292	2006-03-31 07:42:14	206607	432276	2	17.6556	0.485291	0.854455	-0.0888942	0.0005	0.98265	209.595	-170.405	0.982373	0.0233216	0.0233216		1116.53	00:01:31.750000	5.75708	10.7214	12.1693	28.2346	11.1869	11.1869
5	161	2006-03-31 07:42:14	206607	432276	2006-03-31 07:43:13	206894	432686	2	17.5778	0.350767	1.09238	0.0187383	0.0005	1.14732	197.802	-182.198	1.09577	-0.340056	0.340056		500.665	00:00:59	4.87249	6.94754	8.48584	35.0429	7.39007	7.39007
5	162	2006-03-31 07:43:13	206894	432686	2006-03-31 07:48:17	207119	433206	2	17.5416	0.288443	1.31451	-0.151694	0.0005	1.34578	192.376	-187.624	1.32134	-0.255336	0.255336	110	566.968	00:05:04.500000	0.736892	1.70994	1.86196	23.3134	0.540629	0.540629
5	163	2006-03-31 12:19:08	208838	435657	2006-03-31 13:52:08	194989	475522	2	23.2173	2.52461	2.13888	-0.566788	1.06451	3.30885	229.728	-150.272	1.19189	3.08672	3.08672	200	42202	01:33:00	-2.48204	7.1442	7.56308	-19.1583	6.37118	6.37118
5	164	2006-03-31 13:52:08	194989	475522	2006-03-31 13:53:11	194974	476582	2	21.6689	2.56497	1.3853	-0.0700703	1.06897	2.91516	241.627	-138.373	1.34923	2.58413	2.58413		1060.25	00:01:03	-0.23577	16.8278	16.8294	-0.802704	15.4802	15.4802
5	165	2006-03-31 13:53:11	194974	476582	2006-03-31 14:15:45	191224	497046	2	21.065	3.12258	1.64219	-0.310762	0.893909	3.52807	242.26	-137.74	1.05244	3.36744	3.36744		20804.1	00:22:34	-2.76953	15.1132	15.3649	-10.3844	14.3124	14.3124
5	166	2006-03-31 14:15:45	191224	497046	2006-03-31 14:19:34	189173	499406	2	20.3611	2.59381	2.21416	-0.682615	0.584177	3.41033	229.515	-150.485	-0.0301287	3.41019	3.41019		3126.7	00:03:49	-8.95608	10.3059	13.6537	-40.9913	13.6838	13.6838
6	167	2006-04-08 15:07:43	198826	394633	2006-04-08 15:08:40	199391	395987	1	28.5497	0.739187	2.88044	-0.133403	0.169922	2.97378	194.393	-185.607	2.94291	-0.427343	0.427343		1466.98	00:00:57.500000	9.82704	23.5442	25.5127	22.655	22.5698	20
6	168	2006-04-08 15:08:40	199391	395987	2006-04-08 15:10:06	199519	397918	1	28.485	0.791018	2.93949	-0.199841	0.132748	3.04406	195.062	-184.938	2.98538	0.594801	0.594801		1934.8	00:01:26	1.4885	22.4484	22.4977	3.79361	19.5123	19.5123
6	169	2006-04-08 15:38:24	199143	399363	2006-04-08 15:41:50	200614	404447	1	28.2776	0.121255	3.16301	0.231422	0.0117279	3.16533	182.195	-197.805	3.07205	-0.762795	0.762795		5292.82	00:03:26	7.14237	24.6806	25.6933	16.14	22.6213	20
6	170	2006-04-08 15:41:50	200614	404447	2006-04-08 15:42:33	200940	406393	1	28.1524	-0.236335	3.44726	-0.0189717	0.0136599	3.45535	176.078	176.078	3.3608	-0.802796	0.802796		1973.45	00:00:43.500000	7.4975	44.7427	45.3666	9.51263	42.0058	20
6	171	2006-04-08 15:42:33	200940	406393	2006-04-08 15:44:24	201687	408770	1	28.1396	-0.172677	3.43383	-0.100918	0.0250489	3.43817	177.121	177.121	3.2243	-1.19369	1.19369		2490.88	00:01:51	6.72426	21.4092	22.4403	17.4366	19.216	19.216
6	172	2006-04-08 15:44:24	201687	408770	2006-04-08 15:45:24	202183	410218	1	28.1746	-0.0764863	3.48418	0.126146	0.037115	3.48502	178.742	178.742	3.27083	-1.20291	1.20291		1530.68	00:01:00	8.278	24.1309	25.5113	18.9343	22.2404	20
6	173	2006-04-08 15:45:24	202183	410218	2006-04-08 15:48:39	203921	415876	1	28.3289	0.486775	3.25289	0.266245	0.0249733	3.28911	188.511	-191.489	3.25248	-0.489523	0.489523		5919.61	00:03:14.500000	8.9339	29.0942	30.435	17.07	27.1825	20
6	174	2006-04-08 15:48:39	203921	415876	2006-04-08 15:58:45	205246	423814	1	28.3242	1.70242	2.55266	0.111194	0.00800988	3.06827	213.7	-166.3	2.7981	1.25894	1.25894		8047.41	00:10:06	2.18627	13.0983	13.2796	9.476	10.4815	10.4815
6	175	2006-04-08 15:58:45	205246	423814	2006-04-08 16:00:36	206058	425472	1	28.1131	1.91134	2.03779	0.000986516	0.0231813	2.79389	223.166	-156.834	2.67064	0.820644	0.820644		1846.46	00:01:51.500000	7.28151	14.8735	16.5602	26.0847	13.8895	13.8895
6	176	2006-04-08 16:00:36	206058	425472	2006-04-08 16:10:07	207177	432556	1	27.9125	1.2916	2.54359	0.118207	0.035178	2.85273	206.921	-173.079	2.71402	0.878743	0.878743		7171.26	00:09:30.500000	1.96206	12.4161	12.5701	8.97998	9.85611	9.85611
6	177	2006-04-08 16:18:24	207898	434326	2006-04-08 16:22:46	211054	439396	1	27.5045	0.741621	3.01773	-0.167011	0.00184607	3.10752	193.807	-186.193	2.95383	-0.965188	0.965188		5971.52	00:04:22	12.045	19.3493	22.7921	31.9023	19.8382	19.8382
6	178	2006-04-08 16:56:50	210696	441881	2006-04-08 17:04:48	213586	448968	1	26.7557	0.428397	3.01937	0.0611416	0.000661924	3.04961	188.075	-191.925	2.95758	-0.743534	0.743534		7653.36	00:07:58	6.04635	14.8257	16.0112	22.1871	13.0536	13.0536
6	179	2006-04-08 17:04:48	213586	448968	2006-04-08 17:12:13	213327	457521	1	26.7129	0.0987624	2.19187	0.187463	0.000606095	2.19409	182.58	-197.42	2.18788	0.165034	0.165034		8557.12	00:07:25	-0.581804	19.2207	19.2295	-1.7338	17.0416	17.0416
7	180	2006-04-20 11:44:00	198998	392146	2006-04-20 11:56:11	200045	397439	3	32.8684	-0.164786	-0.662817	-0.68118	0.725833	0.682994	13.9615	13.9615	-0.682192	-0.0331037	0.0331037		5395.97	00:12:11.500000	1.43069	7.23651	7.37658	11.1834	8.05878	8.05878
7	181	2006-04-20 11:56:11	200045	397439	2006-04-20 12:01:49	199500	401032	3	32.8882	0.0173385	-0.197368	-0.800927	0.467068	0.198128	354.98	-25.0205	-0.197736	-0.0124553	0.0124553		3634.5	00:05:37.500000	-1.61492	10.6471	10.7689	-8.62473	10.9666	10.9666
7	182	2006-04-20 12:01:49	199500	401032	2006-04-20 12:07:24	199434	401758	3	32.7442	-0.308241	-0.278268	-0.806917	0.685986	0.415266	47.9255	47.9255	-0.249295	-0.332111	0.332111		728.599	00:05:35.500000	-0.196117	2.16281	2.17168	-5.18124	2.42098	2.42098
7	183	2006-04-20 12:07:24	199434	401758	2006-04-20 12:14:26	199892	403248	3	32.6944	-0.112924	-0.331395	-0.0943566	0.854962	0.350106	18.8167	18.8167	-0.349946	-0.0105901	0.0105901		1558.54	00:07:02	1.08493	3.53027	3.69322	17.0833	4.04317	4.04317
7	184	2006-04-20 12:14:26	199892	403248	2006-04-20 12:16:28	200068	403936	3	32.6012	-0.285873	-0.128678	0.25757	0.942128	0.313499	65.7665	65.7665	-0.195674	-0.244935	0.244935		710.817	00:02:02	1.44769	5.64364	5.82636	14.3872	6.02204	6.02204
7	185	2006-04-20 12:16:28	200068	403936	2006-04-20 12:17:22	200011	405027	3	32.6128	-0.969409	-0.714907	0.935276	1.06547	1.20451	53.5924	53.5924	-0.663561	-1.00525	1.00525		1092.25	00:00:53.500000	-1.06101	20.3884	20.4159	-2.97899	21.0795	20
7	186	2006-04-20 12:17:22	200011	405027	2006-04-20 12:20:41	200467	406371	3	32.702	-0.179405	0.0813338	0.799632	1.46881	0.19698	114.387	114.387	0.0194524	-0.196018	0.196018		1418.6	00:03:19	2.28789	6.75152	7.12864	18.72	7.10918	7.10918
7	187	2006-04-20 12:20:41	200467	406371	2006-04-20 12:22:59	200467	406371	3	32.7311	0.418904	0.918434	0.0717609	1.44778	1.00946	204.518	-175.482	0.918434	0.418904	0.418904
7	188	2006-04-20 12:22:59	200467	406371	2006-04-20 12:37:44	201660	411711	3	32.7713	-0.760371	-0.00187457	0.829403	1.05161	0.760373	89.8587	89.8587	-0.167594	-0.741674	0.741674		5471.59	00:14:45	1.34783	6.03388	6.18259	12.5919	6.35018	6.35018
7	189	2006-04-20 12:37:44	201660	411711	2006-04-20 12:39:05	202351	413453	3	32.8429	-0.477415	-0.951748	1.64303	1.16621	1.06478	26.6392	26.6392	-1.06072	-0.0928747	0.0928747		1874.3	00:01:21	8.53148	21.5094	23.1396	21.6353	24.2003	20
7	190	2006-04-20 12:39:05	202351	413453	2006-04-20 12:40:32	202250	415283	2	32.8831	-0.284757	-1.23067	1.39431	1.17275	1.26318	13.028	13.028	-1.21309	-0.352181	0.352181		1833.01	00:01:27.500000	-1.15509	20.9168	20.9487	-3.16083	22.1618	20
7	191	2006-04-20 12:40:32	202250	415283	2006-04-20 12:55:46	200478	416142	2	32.5631	-1.45948	-1.00629	0.367382	0.970346	1.77276	55.4143	55.4143	0.874383	-1.54212	1.54212	270	1968.96	00:15:13.500000	-1.93955	0.940169	2.15541	-64.1389	1.28102	1.28102
7	192	2006-04-20 12:55:46	200478	416142	2006-04-20 13:00:24	202059	417626	2	32.6439	-1.17224	-1.68939	-1.27389	0.7916	2.05626	34.7562	34.7562	-2.01088	0.42963	0.42963		2168.83	00:04:38	5.68861	5.33892	7.80156	46.8163	9.81244	9.81244
7	193	2006-04-20 13:00:24	202059	417626	2006-04-20 13:01:38	202841	418998	2	33.2207	-0.961913	-2.58603	-0.347678	1.19644	2.75914	20.4034	20.4034	-2.723	0.445116	0.445116		1579.4	00:01:14	10.5705	18.5417	21.3432	29.6872	24.0662	20
7	194	2006-04-20 13:01:38	202841	418998	2006-04-20 13:12:20	204674	421780	2	33.2136	-0.0927975	-1.73557	1.72783	1.46158	1.73805	3.06058	3.06058	-1.50034	0.877372	0.877372	600	3331.14	00:10:42	2.85468	4.33282	5.18869	33.3789	6.68903	6.68903
7	195	2006-04-20 13:12:20	204674	421780	2006-04-20 13:19:48	205702	422680	2	33.093	1.95919	-1.03131	0.726128	1.26634	2.21405	297.762	-82.2379	0.794722	2.06651	2.06651	700	1366.7	00:07:28	2.29528	2.00954	3.05067	48.7975	2.25594	2.25594
7	196	2006-04-20 13:19:48	205702	422680	2006-04-20 13:20:04	205785	422955	2	33.1683	2.95998	-0.89017	-0.452563	1.20641	3.09094	286.738	-93.2621	-0.0032452	3.09093	3.09093		287.265	00:00:16	5.1526	17.1988	17.9541	16.6777	17.9573	17.9573
7	197	2006-04-20 13:20:04	205785	422955	2006-04-20 13:20:28	205800	423486	2	33.1548	3.12604	-0.604964	-0.666289	0.804074	3.18404	280.953	-99.0473	-0.515493	3.14203	3.14203		530.441	00:00:24	0.630839	22.0927	22.1017	1.63559	22.6172	20
7	198	2006-04-20 13:20:28	205800	423486	2006-04-20 13:24:31	205520	427249	2	32.9504	2.05927	0.00900131	-0.608273	0.649775	2.05928	269.75	-110.25	-0.143902	2.05425	2.05425		3774.2	00:04:03	-1.15306	15.4888	15.5317	-4.25751	15.6756	15.6756
7	199	2006-04-20 13:24:31	205520	427249	2006-04-20 13:26:43	205598	429681	2	32.8155	-0.0415497	0.417674	0.637961	0.789235	0.419736	174.319	174.319	0.416112	-0.0550362	0.0550362		2432.55	00:02:12	0.596002	18.4188	18.4284	1.85335	18.0123	18.0123
7	200	2006-04-20 13:26:43	205598	429681	2006-04-20 13:27:33	205822	430796	2	32.9748	1.68857	0.111189	1.64709	0.956249	1.69222	266.233	-113.767	0.440557	1.63387	1.63387		1137.79	00:00:50	4.46787	22.3129	22.7558	11.323	22.3153	20
7	201	2006-04-20 13:27:33	205822	430796	2006-04-20 13:28:13	206133	431685	2	33.0192	2.48864	0.802835	0.604057	1.08534	2.61494	252.12	-127.88	1.58122	2.08269	2.08269		941.343	00:00:40	7.78859	22.2074	23.5336	19.3268	21.9524	20
7	202	2006-04-20 13:28:13	206133	431685	2006-04-20 13:28:43	206356	432316	2	32.866	0.470698	1.49712	0.473482	1.00133	1.56937	197.453	-182.547	1.56844	-0.0539856	0.0539856		669.72	00:00:30	7.42422	21.0533	22.324	19.4246	20.7556	20
7	203	2006-04-20 13:28:43	206356	432316	2006-04-20 13:29:05	206517	432737	2	32.6351	0.205796	1.00935	1.60488	1.0551	1.03012	191.524	-188.476	1.01616	-0.168985	0.168985		450.905	00:00:22	7.33355	19.1388	20.4957	20.9657	19.4795	19.4795
7	204	2006-04-20 13:29:05	206517	432737	2006-04-20 13:29:57	207007	432868	2	32.4764	-0.235457	-0.0895098	0.851519	0.962971	0.251897	69.1855	69.1855	-0.250579	0.0257285	0.0257285		506.238	00:00:52	9.40573	2.51184	9.73535	75.0479	9.98593	9.98593
7	205	2006-04-20 13:29:57	207007	432868	2006-04-20 13:37:59	207872	434472	2	32.3444	-1.58766	-0.51353	-0.0484716	0.772297	1.66864	72.0761	72.0761	-1.20562	-1.15362	1.15362		1822.47	00:08:02.500000	1.79294	3.32448	3.77714	28.3386	4.98276	4.98276
7	206	2006-04-20 13:37:59	207872	434472	2006-04-20 13:40:16	208372	436055	2	32.2944	-0.752161	-0.76771	-0.69432	0.548254	1.07477	44.4138	44.4138	-0.958681	-0.485856	0.485856		1660.57	00:02:16.500000	3.66589	11.5998	12.1653	17.5381	13.124	13.124
7	207	2006-04-20 13:40:16	208372	436055	2006-04-20 13:46:22	208606	437049	2	32.3755	1.74713	-1.47531	0.551424	0.857966	2.2867	310.178	-69.8215	-1.03536	2.03888	2.03888		1020.97	00:06:06	0.63968	2.71519	2.78952	13.2568	3.82488	3.82488
7	208	2006-04-20 13:46:22	208606	437049	2006-04-20 13:49:08	210379	440188	2	32.4429	1.92513	-0.731486	1.67904	1.24341	2.05942	290.805	-89.1949	0.309665	2.03601	2.03601		3605.22	00:02:46	10.6791	18.9113	21.7182	29.4532	21.4085	20
7	209	2006-04-20 13:49:08	210379	440188	2006-04-20 13:49:44	210836	440837	2	32.5143	1.46773	0.119868	0.830489	1.12011	1.47262	265.331	-114.669	0.943733	1.13047	1.13047		793.037	00:00:36	12.6939	18.0037	22.0288	35.1866	21.0851	20
7	212	2006-04-20 14:05:35	213011	444625	2006-04-20 14:12:35	213824	447913	2	31.9669	5.21035	-1.74799	-1.15005	0.232209	5.49575	288.546	-91.4542	-0.44653	5.47758	5.47758		3386.78	00:06:59.500000	1.93745	7.83745	8.07338	13.8854	8.51991	8.51991
7	214	2006-04-21 09:44:17	202260	439853	2006-04-21 09:44:25	202195	439844	2	23.3691	3.59355	-4.51414	-1.21444	1.04259	5.76984	321.478	-58.522	-2.93033	-4.97034	4.97034		65.8331	00:00:08	-8.14904	-1.14527	8.22913	-98	11.1595	11.1595
7	215	2006-04-21 09:44:25	202195	439844	2006-04-21 09:44:37	202159	439838	2	23.3458	3.3509	-4.58691	-0.884997	1.13221	5.68051	323.851	-56.1494	-2.67991	-5.00862	5.00862		36.0552	00:00:12.500000	-2.85634	-0.401433	2.88441	-98	5.56433	5.56433
7	216	2006-04-21 09:44:37	202159	439838	2006-04-21 09:46:40	202121	439596	2	23.6159	3.22129	-4.20578	-0.927136	1.01477	5.29767	322.551	-57.4492	3.65296	-3.83682	3.83682		245.519	00:02:02.500000	-0.312049	-1.97979	2.00424	-171.043	-1.64872	0
7	217	2006-04-21 09:46:40	202121	439596	2006-04-21 09:54:16	201048	440519	2	23.8413	3.83203	-4.23122	-1.13732	0.915038	5.70856	317.834	-62.1657	-5.66416	-0.710619	0.710619		1415.44	00:07:36	-2.35385	2.02345	3.10402	-49.3166	8.76819	8.76819
7	218	2006-04-21 09:54:16	201048	440519	2006-04-21 09:55:54	201426	442198	2	23.9497	4.15777	-4.3037	-1.27196	0.807937	5.98405	315.988	-64.012	-3.28574	5.00128	5.00128		1721.61	00:01:38.500000	3.83774	17.0517	17.4782	12.6839	20.764	20
7	221	2006-04-21 09:57:11	201484	442993	2006-04-21 09:57:27	201305	443401	2	23.8114	2.90491	-3.45135	-1.73279	0.908599	4.51113	319.914	-60.0864	-4.32737	1.27444	1.27444		445.928	00:00:16	-11.1919	25.5246	27.8705	-23.6763	32.1978	20
7	222	2006-04-21 09:57:27	201305	443401	2006-04-21 10:03:26	200322	444245	2	23.9765	2.15325	-4.48596	-1.91261	0.698159	4.97598	334.359	-45.6409	-4.55547	-2.00202	2.00202		1295.34	00:05:59.500000	-2.73436	2.34651	3.60317	-49.3652	8.15864	8.15864
7	223	2006-04-21 10:03:26	200322	444245	2006-04-21 10:04:29	200246	445916	2	24.3157	2.64017	-4.59458	0.220879	1.08299	5.29911	330.117	-49.8828	-4.7099	2.42847	2.42847		1672.98	00:01:02.500000	-1.21743	26.7399	26.7676	-2.6068	31.4775	20
7	224	2006-04-21 10:04:29	200246	445916	2006-04-21 10:05:45	200456	446719	2	24.4899	3.87873	-3.66858	2.53418	1.67826	5.33882	313.405	-66.595	-2.56654	4.68145	4.68145		830.369	00:01:16	2.76735	10.5696	10.9259	14.6719	13.4924	13.4924
7	226	2006-04-21 10:20:37	199469	450248	2006-04-21 10:25:54	199835	455622	2	25.0485	4.3289	-4.03087	-1.60553	0.689842	5.91501	312.958	-67.0417	-3.72755	4.59267	4.59267		5385.98	00:05:17	1.15396	16.9513	16.9905	3.89442	20.718	20
7	227	2006-04-21 10:25:54	199835	455622	2006-04-21 10:27:17	199869	456242	2	25.0485	4.3289	-4.03087	-1.60553	0.689842	5.91501	312.958	-67.0417	-3.78836	4.54265	4.54265		621.827	00:01:23	0.409298	7.4807	7.49189	3.13175	11.2802	11.2802
7	228	2006-04-21 10:27:17	199869	456242	2006-04-21 10:29:07	199808	457997	2	25.1057	2.23996	-5.80419	-0.406175	0.880472	6.22141	338.897	-41.1026	-5.87929	2.03468	2.03468		1755.41	00:01:50	-0.560603	15.9485	15.9583	-2.01317	21.8376	20
7	229	2006-04-21 10:29:07	199808	457997	2006-04-21 10:29:59	199436	458492	2	25.1531	2.02945	-5.56701	-0.603721	0.889381	5.92539	339.971	-40.0293	-5.67182	-1.71486	1.71486		619.01	00:00:52	-7.13942	9.52548	11.904	-36.8518	17.5759	17.5759
7	230	2006-04-21 10:29:59	199436	458492	2006-04-21 10:39:55	199982	463904	2	25.2572	1.74597	-4.73332	-1.40509	0.852718	5.04507	339.753	-40.2474	-4.5341	2.21239	2.21239		5439.21	00:09:56	0.916306	9.08007	9.12619	5.76244	13.6603	13.6603
7	231	2006-04-21 10:39:55	199982	463904	2006-04-21 10:44:52	198109	467242	2	25.2174	1.88894	-4.48264	-0.870616	1.16816	4.86438	337.15	-42.8501	-4.83352	-0.547049	0.547049		3827.61	00:04:57	-6.30838	11.2381	12.8876	-29.3073	17.7211	17.7211
7	232	2006-04-21 10:44:52	198109	467242	2006-04-21 10:50:37	197967	469633	2	25.2424	2.72433	-3.71499	-0.559337	1.14184	4.60686	323.746	-56.2539	-3.86983	2.49951	2.49951		2395.28	00:05:45.500000	-0.410625	6.92061	6.93278	-3.39559	10.8026	10.8026
7	233	2006-04-21 10:50:37	197967	469633	2006-04-21 10:54:01	198129	471700	2	25.6664	3.66574	-3.63884	-0.602445	0.935014	5.16515	314.789	-65.211	-3.34173	3.93848	3.93848		2073.29	00:03:24	0.792977	10.1322	10.1632	4.47502	13.5049	13.5049
7	234	2006-04-21 10:54:01	198129	471700	2006-04-21 10:57:11	197639	473696	2	25.3147	3.23775	-4.35582	0.284305	1.26016	5.42736	323.376	-56.624	-5.00162	2.10713	2.10713		2055.1	00:03:09.500000	-2.58297	10.5328	10.8449	-13.7788	15.8465	15.8465
7	235	2006-04-21 10:57:11	197639	473696	2006-04-21 10:58:21	197105	474976	2	24.5796	3.06675	-3.11142	-0.550931	1.18554	4.36873	315.414	-64.5857	-4.05272	1.63135	1.63135		1387.34	00:01:10	-7.63534	18.2893	19.8191	-22.6593	23.8719	20
7	236	2006-04-21 10:58:21	197105	474976	2006-04-21 11:03:39	197016	476273	2	24.4034	4.33277	-3.11914	-0.513119	1.3335	5.33872	305.75	-74.2501	-3.40812	4.10933	4.10933		1300.25	00:05:18.500000	-0.279161	4.07285	4.0824	-3.92104	7.49052	7.49052
7	237	2006-04-21 11:03:39	197016	476273	2006-04-21 11:13:49	195211	484011	2	24.3879	4.4834	-3.53655	-0.0471182	1.37093	5.71035	308.267	-71.7333	-4.46244	3.56296	3.56296		7945.16	00:10:09.500000	-2.9608	12.6948	13.0355	-13.1283	17.498	17.498
7	238	2006-04-21 11:13:49	195211	484011	2006-04-21 11:15:21	194964	485275	2	24.5107	3.91262	-4.31377	-0.256322	1.37639	5.82385	317.792	-62.2083	-4.98467	3.01169	3.01169		1288.84	00:01:32	-2.68946	13.7486	14.0091	-11.0683	18.9938	18.9938
7	239	2006-04-21 11:15:21	194964	485275	2006-04-21 11:18:49	195341	488001	2	24.2231	4.48006	-4.98645	0.0536473	1.48034	6.7034	318.062	-61.938	-4.32553	5.12107	5.12107		2751.15	00:03:28	1.8124	13.1019	13.2267	7.87577	17.5522	17.5522
7	240	2006-04-21 11:18:49	195341	488001	2006-04-21 11:23:46	197038	490972	2	24.0551	5.66463	-4.58666	-0.0460644	1.5849	7.28872	308.997	-71.0029	-1.17349	7.19364	7.19364		3421.84	00:04:57	5.71395	10.0046	11.5213	29.7321	12.6948	12.6948
8	241	2006-05-06 09:21:26	197559	387432	2006-05-06 09:33:42	196555	389769	3	25.5	-0.251822	-3.10171	-0.100629	0.447217	3.11191	4.64155	4.64155	-2.7503	-1.45597	1.45597		2543.54	00:12:16.500000	-1.36352	3.17298	3.45355	-23.2546	6.20385	6.20385
8	242	2006-05-06 09:33:42	196555	389769	2006-05-06 09:34:16	196516	390320	3	25.452	-0.556487	-3.01159	-0.161369	0.443283	3.06258	10.4691	10.4691	-2.96544	-0.765209	0.765209		552.8	00:00:34	-1.13416	16.2192	16.2588	-4	19.2243	19.2243
8	243	2006-05-06 09:34:16	196516	390320	2006-05-06 09:39:13	195706	392268	3	25.3766	-0.560994	-3.3952	-0.139514	0.84606	3.44124	9.3823	9.3823	-2.91909	-1.82237	1.82237		2109.86	00:04:56.500000	-2.7339	6.56975	7.11589	-22.5939	10.035	10.035
8	244	2006-05-06 09:39:13	195706	392268	2006-05-06 09:41:08	196131	393021	3	25.5299	-0.585936	-2.42882	0.293233	1.24276	2.4985	13.563	13.563	-2.40282	0.684813	0.684813		863.951	00:01:55	3.69606	6.54053	7.51262	29.4708	9.91543	9.91543
8	245	2006-05-06 09:41:08	196131	393021	2006-05-06 09:43:50	195911	393727	3	25.6586	-0.596437	-2.15643	0.527455	0.923903	2.23739	15.4607	15.4607	-1.88115	-1.21128	1.21128		740.49	00:02:42	-1.36058	4.36373	4.57092	-17.3171	6.45207	6.45207
8	246	2006-05-06 09:43:50	195911	393727	2006-05-06 09:45:29	195938	394309	3	25.5444	-0.320459	-2.59851	0.44519	0.761855	2.6182	7.03044	7.03044	-2.61076	-0.197217	0.197217		582.214	00:01:39	0.278109	5.87437	5.88095	2.71052	8.49171	8.49171
8	247	2006-05-06 09:45:29	195938	394309	2006-05-06 09:46:44	196010	395428	3	25.1539	-0.304743	-2.42528	0.0478314	0.912549	2.44436	7.16181	7.16181	-2.43981	-0.149086	0.149086		1121.25	00:01:15	0.955659	14.9194	14.95	3.66506	17.3898	17.3898
8	248	2006-05-06 09:46:44	196010	395428	2006-05-06 09:57:36	196484	399454	3	24.8232	-0.320589	-2.39637	-0.251713	0.663753	2.41772	7.61985	7.61985	-2.41741	-0.038219	0.038219		4054.07	00:10:52	0.726965	6.17526	6.2179	6.71409	8.63531	8.63531
8	249	2006-05-06 09:57:36	196484	399454	2006-05-06 10:04:06	196413	401435	3	24.6455	-0.636372	-2.13259	0.27408	0.891629	2.22552	16.6153	16.6153	-2.10845	-0.712288	0.712288		1981.6	00:06:30	-0.181845	5.07778	5.08103	-2.051	7.18949	7.18949
8	250	2006-05-06 10:04:06	196413	401435	2006-05-06 10:11:25	195855	404223	3	25.1904	-1.42516	-1.7681	0.257839	1.11146	2.27095	38.8702	38.8702	-1.45395	-1.74449	1.74449		2843.56	00:07:19	-1.27145	6.35135	6.47737	-11.3202	7.93132	7.93132
8	251	2006-05-06 10:11:25	195855	404223	2006-05-06 10:16:21	195219	405785	3	25.1307	-1.32476	-0.817106	-0.270578	0.565152	1.55648	58.3338	58.3338	-0.257411	-1.53505	1.53505		1686.98	00:04:56	-2.14852	5.27877	5.69926	-22.1469	5.95667	5.95667
8	252	2006-05-06 10:16:21	195219	405785	2006-05-06 10:16:48	195050	406668	3	24.8636	-0.31584	-0.415044	-0.20936	0.591425	0.521551	37.2704	37.2704	-0.348436	-0.388083	0.388083		899.089	00:00:27	-6.24595	32.7086	33.2996	-10.8109	33.648	20
8	253	2006-05-06 10:16:48	195050	406668	2006-05-06 10:17:00	195265	406984	3	25.2243	0.0284205	-1.24729	-0.132041	0.760752	1.24762	358.695	-21.3053	-1.01491	0.725606	0.725606		381.492	00:00:12	17.8956	26.2758	31.7911	34.2574	32.806	20
8	254	2006-05-06 10:17:00	195265	406984	2006-05-06 10:17:20	195052	407368	3	25.2736	-0.416803	-1.36077	-0.398794	0.536105	1.42317	17.0298	17.0298	-0.987624	-1.0247	1.0247		439.268	00:00:20	-10.6567	19.2048	21.9634	-29.0258	22.951	20
9	255	2006-05-24 04:19:04	206281	432069	2006-05-24 04:24:34	208114	434799	1	22.0809	-2.73681	-6.76396	-0.224569	0.0041978	7.29666	22.0291	22.0291	-7.1409	1.49963	1.49963		3288.71	00:05:30	5.55681	8.27279	9.9658	33.8891	17.1067	17.1067
9	256	2006-05-24 04:24:34	208114	434799	2006-05-24 04:28:55	208951	435633	1	22.1367	-2.24506	-7.04864	-0.276071	0.00334639	7.39754	17.6671	17.6671	-6.56578	3.40796	3.40796	300	1181.39	00:04:21	3.20617	3.19514	4.52642	45.0987	11.0922	11.0922
9	257	2006-05-24 04:28:55	208951	435633	2006-05-24 04:40:20	209369	436783	1	22.0427	-2.02224	-7.06413	0.00637844	0.00591735	7.34789	15.9748	15.9748	-7.33	0.512354	0.512354		1223.98	00:11:25	0.610346	1.67936	1.78683	19.9732	9.11683	9.11683
9	258	2006-05-24 04:40:20	209369	436783	2006-05-24 04:43:07	209262	437670	1	21.7991	-2.30013	-6.76908	0.17862	0.00666065	7.1492	18.7677	18.7677	-6.44293	-3.09834	3.09834	220	893.507	00:02:47	-0.644142	5.31142	5.35034	-6.91477	11.7933	11.7933
9	259	2006-05-24 04:43:07	209262	437670	2006-05-24 04:44:58	209972	438436	1	21.8546	-2.56247	-7.04255	-0.0104819	0.00370883	7.49425	19.9942	19.9942	-6.90615	2.91012	2.91012	300	1044.2	00:01:51	6.39694	6.89748	9.40723	42.8438	16.3134	16.3134
9	260	2006-05-24 04:44:58	209972	438436	2006-05-24 04:46:45	210190	438852	1	21.7449	-2.57252	-7.34459	-0.110789	0.00191211	7.78208	19.3033	19.3033	-7.69979	1.12875	1.12875	300	469.928	00:01:47	2.03766	3.89053	4.39185	27.6432	12.0916	12.0916
9	261	2006-05-24 04:46:45	210190	438852	2006-05-24 04:52:11	211529	440601	1	21.6879	-2.57942	-6.9658	0.0598943	0.00227195	7.42804	20.3195	20.3195	-7.09865	2.18746	2.18746		2201.94	00:05:26	4.10679	5.3625	6.75441	37.4462	13.8531	13.8531
9	262	2006-05-24 04:52:11	211529	440601	2006-05-24 04:57:08	212527	442028	1	21.8121	-2.64034	-6.78511	0.123676	0.00160117	7.28073	21.2629	21.2629	-7.07362	1.72424	1.72424	250	1742.01	00:04:57	3.36103	4.80684	5.86534	34.9619	12.939	12.939
9	263	2006-05-24 04:57:08	212527	442028	2006-05-24 05:03:28	213182	443930	1	22.0383	-2.90846	-6.52338	0.0800911	0.000637008	7.14239	24.0298	24.0298	-7.11508	-0.623934	0.623934	200	2011.83	00:06:20	1.72525	5.0053	5.29429	19.0182	12.4094	12.4094
9	264	2006-05-24 05:51:11	213760	445283	2006-05-24 07:03:13	211284	456464	2	22.3965	-1.73898	-5.7919	0.0730593	0.238073	6.04732	16.712	16.712	-5.27903	-2.94991	2.94991	200	11451.5	01:12:02	-0.572769	2.58694	2.64959	-12.4844	7.92861	7.92861
9	265	2006-05-24 07:03:13	211284	456464	2006-05-24 07:05:57	210352	459869	2	22.6788	-0.999795	-5.38419	0.0509227	0.435412	5.47623	10.5195	10.5195	-4.92936	-2.3855	2.3855		3530.23	00:02:44	-5.68173	20.7624	21.5258	-15.3046	26.4551	20
9	266	2006-05-24 07:05:57	210352	459869	2006-05-24 07:08:09	209898	461630	2	22.9716	-1.29457	-5.76612	-0.0494536	0.273769	5.90966	12.6538	12.6538	-5.2599	-2.69398	2.69398		1818.59	00:02:12	-3.44174	13.3404	13.7772	-14.4665	19.0371	19.0371
9	267	2006-05-24 07:08:09	209898	461630	2006-05-24 07:20:04	205006	465603	2	23.0354	-1.90521	-5.75984	-0.0804511	0.222627	6.06676	18.3029	18.3029	-2.15223	-5.67217	5.67217		6301.99	00:11:55	-6.84185	5.55655	8.81397	-50.9185	10.9662	10.9662
9	268	2006-05-24 07:20:04	205006	465603	2006-05-24 07:22:10	202444	465501	2	23.1516	-1.85561	-5.78693	-0.073221	0.272663	6.07716	17.7787	17.7787	2.08392	-5.70869	5.70869		2563.83	00:02:06	-20.3318	-0.807932	20.3478	-92.2756	18.2639	18.2639
9	269	2006-05-24 07:22:10	202444	465501	2006-05-24 07:27:05	201354	466682	2	23.4223	-1.58257	-5.88421	-0.0752071	0.282859	6.09331	15.0536	15.0536	-3.24891	-5.1549	5.1549		1607.42	00:04:55	-3.69695	4.00284	5.44887	-42.725	8.69778	8.69778
9	270	2006-05-24 07:27:05	201354	466682	2006-05-24 07:27:22	201365	466763	2	23.5363	-1.9027	-5.59324	-0.0245555	0.310141	5.90801	18.7872	18.7872	-5.80361	-1.10575	1.10575		82.5182	00:00:17	0.675548	4.80677	4.85401	8	10.6576	10.6576
9	271	2006-05-24 07:27:22	201365	466763	2006-05-24 07:32:07	199353	467580	2	23.5593	-1.50172	-5.21158	-0.102984	0.511162	5.42362	16.0744	16.0744	-0.567631	-5.39384	5.39384		2171.15	00:04:45.500000	-7.0469	2.85886	7.60473	-67.9181	8.17236	8.17236
9	272	2006-05-24 07:32:07	199353	467580	2006-05-24 07:34:14	198228	469024	2	23.5076	-1.43798	-4.56822	0.191256	0.725	4.7892	17.473	17.473	-2.72065	-3.94138	3.94138		1831.03	00:02:06.500000	-8.89359	11.42	14.4745	-37.9106	17.1952	17.1952
9	273	2006-05-24 07:34:14	198228	469024	2006-05-24 07:36:42	197711	469514	2	23.8747	-1.79971	-4.39633	0.370614	0.755432	4.75044	22.2626	22.2626	-1.71576	-4.42977	4.42977		712.444	00:02:28	-3.49556	3.30966	4.81381	-46.5648	6.52957	6.52957
10	274	2006-05-25 04:20:00	206660	428344	2006-05-25 04:25:59	207604	434426	1	24.5324	-1.21793	-3.27666	-0.134899	0.0005	3.49569	20.39	20.39	-3.42468	-0.700989	0.700989		6155	00:05:59	2.62946	16.942	17.1448	8.82212	20.5695	20
10	275	2006-05-25 04:25:59	207604	434426	2006-05-25 04:26:43	207716	434818	1	24.5145	-1.39823	-3.56837	0.109101	0.000695876	3.83253	21.3973	21.3973	-3.81554	-0.360491	0.360491		407.549	00:00:44	2.55309	8.90367	9.26248	16	13.078	13.078
10	276	2006-05-25 04:26:43	207716	434818	2006-05-25 04:30:23	208094	435747	1	24.5563	-1.00854	-3.5513	0.271935	0.000729344	3.69173	15.8542	15.8542	-3.66946	0.404953	0.404953		1002.81	00:03:40.500000	1.71483	4.2122	4.54789	22.1517	8.21734	8.21734
10	277	2006-05-25 04:30:23	208094	435747	2006-05-25 04:31:31	207526	437096	1	24.6163	-0.988559	-3.12622	0.177831	0.00129637	3.2788	17.5478	17.5478	-2.49751	-2.12438	2.12438		1464.17	00:01:07.500000	-8.41859	19.9912	21.6915	-22.8367	24.189	20
10	278	2006-05-25 04:31:31	207526	437096	2006-05-25 04:32:24	206101	437452	1	24.4598	-1.1437	-2.98091	-0.174335	0.00434749	3.19279	20.9906	20.9906	0.388583	-3.16905	3.16905		1468.99	00:00:53.500000	-26.6422	6.64265	27.4578	-76	27.0692	20
10	279	2006-05-25 04:32:24	206101	437452	2006-05-25 04:36:45	205449	437480	1	24.2302	-1.28191	-2.57533	-0.324846	0.00407545	2.87674	26.4625	26.4625	1.16967	-2.62821	2.62821		652.079	00:04:20.500000	-2.50085	0.107936	2.50318	-87.5287	1.33351	1.33351
10	280	2006-05-25 04:36:45	205449	437480	2006-05-25 04:40:25	204656	438489	1	24.1651	-1.59706	-2.20834	-0.0532212	0.00121365	2.72532	35.8744	35.8744	-0.748391	-2.62055	2.62055		1284	00:03:40	-3.60822	4.58737	5.83637	-38.187	6.58476	6.58476
10	281	2006-05-25 04:40:25	204656	438489	2006-05-25 04:43:22	202775	440074	1	24.1983	-1.67832	-2.21899	0.231108	0.000722785	2.7822	37.1018	37.1018	-0.146461	-2.77835	2.77835		2459.74	00:02:57	-10.627	8.95487	13.8968	-49.8807	14.0433	14.0433
10	282	2006-05-25 04:43:22	202775	440074	2006-05-25 04:48:29	202200	440608	1	24.2605	-1.95706	-2.29456	0.246221	0.0005	3.01581	40.4612	40.4612	-0.130656	-3.01298	3.01298		784.357	00:05:07.500000	-1.8672	1.7378	2.55076	-47.0557	2.68141	2.68141
10	283	2006-05-25 04:48:29	202200	440608	2006-05-25 04:50:40	202311	440979	1	24.2334	-2.17689	-2.13231	0.0564525	0.0005	3.04723	45.5927	45.5927	-2.66422	-1.47903	1.47903		386.739	00:02:11	0.84124	2.82982	2.95221	16.556	5.61643	5.61643
10	284	2006-05-25 04:50:40	202311	440979	2006-05-25 04:51:05	202229	441126	1	24.2876	-2.05177	-2.02632	0.0400911	0.0005	2.8837	45.3575	45.3575	-0.777543	-2.7769	2.7769		168.061	00:00:25	-3.25911	5.87959	6.72246	-29	7.5	7.5
10	285	2006-05-25 04:51:05	202229	441126	2006-05-25 04:54:14	200607	441696	1	24.4125	-2.13602	-2.46284	0.139695	0.0005	3.26009	40.9351	40.9351	1.19924	-3.0315	3.0315		1719.52	00:03:09	-8.58399	3.01479	9.09801	-70.6482	7.89878	7.89878
10	286	2006-05-25 04:54:14	200607	441696	2006-05-25 04:54:56	200960	442723	1	24.3341	-2.1325	-2.85078	0.018171	0.0005	3.56013	36.798	36.798	-3.38974	-1.0882	1.0882		1086.5	00:00:41.500000	8.5236	24.7543	26.1807	19	29.5704	20
10	287	2006-05-25 04:54:56	200960	442723	2006-05-25 04:55:49	201175	443623	1	24.2119	-2.0218	-2.98321	-0.0968895	0.0005	3.60378	34.1265	34.1265	-3.37041	-1.27576	1.27576		925.519	00:00:53.500000	4.00733	16.8289	17.2994	13.394	20.6698	20
10	288	2006-05-25 04:55:49	201175	443623	2006-05-25 04:56:21	201360	444377	1	24.2262	-2.04882	-3.17845	0.0135621	0.0005	3.78156	32.8057	32.8057	-3.57572	-1.23062	1.23062		775.951	00:00:31.500000	5.88183	23.9208	24.6334	13.8143	28.2091	20
10	289	2006-05-25 04:56:21	201360	444377	2006-05-25 04:58:24	200764	445966	1	24.2491	-2.05871	-3.12833	0.0713971	0.0005	3.74496	33.3483	33.3483	-2.20525	-3.02682	3.02682		1697.48	00:02:03	-4.85018	12.9202	13.8006	-20.5758	16.0059	16.0059
10	290	2006-05-25 04:58:24	200764	445966	2006-05-25 05:00:29	200676	446215	1	24.219	-1.88146	-2.9361	0.00336311	0.0005	3.4872	32.6519	32.6519	-2.14559	-2.74899	2.74899		263.39	00:02:05	-0.699071	1.98777	2.10712	-19.3761	4.25271	4.25271
10	291	2006-05-25 05:00:29	200676	446215	2006-05-25 05:02:22	200395	446704	1	24.1524	-1.78168	-2.90388	0.0094731	0.0005	3.40689	31.5313	31.5313	-1.62942	-2.99197	2.99197		564.661	00:01:53.500000	-2.47968	4.31297	4.97499	-29.8961	6.60441	6.60441
10	292	2006-05-25 05:02:22	200395	446704	2006-05-25 05:03:24	200271	447607	1	23.9878	-1.74384	-2.6209	-0.0139773	0.0005	3.14803	33.6383	33.6383	-2.36052	-2.0828	2.0828		911.629	00:01:02	-1.99177	14.5682	14.7037	-7.78524	17.0642	17.0642
10	293	2006-05-25 05:03:24	200271	447607	2006-05-25 05:07:07	199574	448869	1	23.9367	-1.79059	-2.56744	0.0171112	0.0005	3.13016	34.8928	34.8928	-1.38131	-2.8089	2.8089		1441.61	00:03:43	-3.12632	5.65842	6.46464	-28.921	7.84595	7.84595
10	294	2006-05-25 05:07:07	199574	448869	2006-05-25 05:09:10	199660	450180	1	24.0541	-1.75396	-2.71026	-0.00373143	0.0005	3.22829	32.9092	32.9092	-2.81873	-1.57374	1.57374		1313.34	00:02:03	0.695352	10.6549	10.6775	3.73392	13.4962	13.4962
10	295	2006-05-25 05:09:10	199660	450180	2006-05-25 05:10:40	199538	450797	1	23.8954	-1.69877	-2.62343	-0.017958	0.0005	3.12541	32.9246	32.9246	-2.24433	-2.17512	2.17512		629.458	00:01:30	-1.35586	6.8613	6.99398	-11.1782	9.23832	9.23832
10	296	2006-05-25 05:10:40	199538	450797	2006-05-25 05:13:00	199810	451421	2	23.851	-1.65086	-2.85201	0.0568432	0.0005	3.29534	30.0641	30.0641	-3.27452	-0.369873	0.369873		680.635	00:02:20	1.94789	4.45439	4.86168	23.6196	8.1362	8.1362
10	297	2006-05-25 05:13:00	199810	451421	2006-05-25 05:14:10	200489	452484	2	23.986	-1.57218	-2.83556	0.0384864	0.0005	3.24224	29.0063	29.0063	-3.23602	0.200797	0.200797	100	1261.46	00:01:10	9.69773	15.189	18.0209	32.5569	21.2569	20
10	298	2006-05-25 05:14:10	200489	452484	2006-05-25 05:16:44	201104	453259	2	23.994	-1.61492	-2.75762	-0.0144216	0.0005	3.19569	30.3542	30.3542	-3.1641	0.448206	0.448206		989.044	00:02:33.500000	4.00371	5.04839	6.44328	38.4167	9.60738	9.60738
10	299	2006-05-25 05:16:44	201104	453259	2006-05-25 05:17:25	201251	453344	2	23.9131	-1.64057	-2.88492	-0.0740141	0.0005	3.31877	29.6256	29.6256	-2.86129	1.68145	1.68145		169.842	00:00:41	3.58989	2.06708	4.14248	60.0664	7.00377	7.00377
10	300	2006-05-25 05:17:25	201251	453344	2006-05-25 05:17:49	201429	453708	2	23.9145	-1.63966	-2.83639	-0.0314746	0.0005	3.27622	30.0314	30.0314	-3.26811	-0.230327	0.230327		405.156	00:00:24.500000	7.24933	14.8633	16.537	26	19.8051	19.8051
10	301	2006-05-25 05:17:49	201429	453708	2006-05-25 05:22:30	201671	455417	2	23.7686	-1.54967	-2.75458	0.0374838	0.0005	3.16057	29.3613	29.3613	-2.94496	-1.14733	1.14733		1726.71	00:04:40.500000	0.864793	6.09478	6.15582	8.07584	9.10079	9.10079
10	302	2006-05-25 05:22:30	201671	455417	2006-05-25 05:28:56	202466	456696	2	23.5504	-1.56626	-2.76261	0.0395849	0.0005	3.17572	29.551	29.551	-3.17312	0.128556	0.128556		1505.32	00:06:26.500000	2.05646	3.30757	3.89475	31.871	7.06786	7.06786
10	303	2006-05-25 05:28:56	202466	456696	2006-05-25 05:32:38	202676	457328	2	23.6935	-1.6287	-2.88463	0.00330249	0.0005	3.31266	29.4497	29.4497	-3.25122	-0.635069	0.635069	540	666.419	00:03:41.500000	0.949538	2.85489	3.00866	18.3971	6.25988	6.25988
10	304	2006-05-25 05:32:38	202676	457328	2006-05-25 05:36:56	203978	461234	2	23.8292	-1.45186	-2.92482	0.0349236	0.000615748	3.26535	26.3995	26.3995	-3.2338	-0.452802	0.452802		4117.31	00:04:18	5.04487	15.1402	15.9586	18.4286	19.1924	19.1924
10	305	2006-05-25 05:36:56	203978	461234	2006-05-25 05:53:31	212453	465446	2	23.7961	-1.19167	-2.81588	0.0905345	0.00078791	3.05766	22.9379	22.9379	-2.3202	1.99147	1.99147		9464.03	00:16:35	8.51801	4.23248	9.51159	63.5779	11.8318	11.8318
10	306	2006-05-25 05:53:31	212453	465446	2006-05-25 05:55:30	212823	463367	2	23.8344	-1.12186	-2.86268	0.130624	0.000702264	3.07466	21.3998	21.3998	2.62164	1.6064	1.6064		2110.87	00:01:59	3.11008	-17.4636	17.7384	169.902	15.1168	15.1168
10	307	2006-05-25 05:55:30	212823	463367	2006-05-25 06:02:30	213843	462511	2	23.8892	-1.26189	-2.67538	0.135607	0.000534513	2.95804	25.2517	25.2517	0.755262	2.86	2.86		1331.5	00:07:00	2.42696	-2.03968	3.17024	130.045	2.41498	2.41498
10	308	2006-05-25 06:02:30	213843	462511	2006-05-25 06:06:46	214156	463927	2	23.9291	-1.15614	-2.44934	0.00149307	0.000672938	2.70849	25.2683	25.2683	-2.64135	-0.599328	0.599328		1450.64	00:04:16.500000	1.22256	5.5218	5.65552	12.4842	8.29687	8.29687
10	309	2006-05-25 06:06:46	214156	463927	2006-05-25 06:13:35	215365	465102	2	24.0616	-0.987961	-2.41246	-0.0766981	0.00110484	2.60692	22.2703	22.2703	-2.38996	1.04119	1.04119		1685.09	00:06:49	2.95424	2.87179	4.12004	45.8108	6.51	6.51
10	310	2006-05-25 06:13:35	215365	465102	2006-05-25 06:18:11	215060	466999	2	24.102	-1.07072	-2.30291	-0.0856247	0.00223339	2.53965	24.9357	24.9357	-2.10441	-1.42171	1.42171		1921.15	00:04:35.500000	-1.10369	6.88544	6.97334	-9.10669	9.07775	9.07775
10	311	2006-05-25 06:18:11	215060	466999	2006-05-25 06:19:06	215454	467678	2	24.2052	-1.05324	-2.46615	-0.105845	0.00778829	2.68164	23.1263	23.1263	-2.66193	0.324506	0.324506		784.591	00:00:55	7.14918	12.3445	14.2653	30.0767	16.9272	16.9272
10	312	2006-05-25 06:19:06	215454	467678	2006-05-25 06:23:39	215433	468288	2	24.2907	-0.83437	-2.63347	-0.0384443	0.00704355	2.76249	17.5799	17.5799	-2.60381	-0.92278	0.92278		610.877	00:04:33	-0.0755257	2.23637	2.23764	-1.93423	4.84145	4.84145
10	313	2006-05-25 06:23:39	215433	468288	2006-05-25 06:29:15	216663	470845	2	24.4165	-0.525407	-2.56006	0.0632316	0.00154883	2.61342	11.5979	11.5979	-2.53482	0.636135	0.636135		2837.63	00:05:36.500000	3.65507	7.5995	8.43279	25.6858	10.9676	10.9676
10	314	2006-05-25 06:29:15	216663	470845	2006-05-25 06:53:11	217918	472688	2	24.7591	-0.411246	-2.34935	0.10458	0.038643	2.38507	9.92886	9.92886	-2.17331	0.982487	0.982487		2229.48	00:23:55.500000	0.874208	1.2837	1.5531	34.2551	3.72641	3.72641
10	315	2006-05-25 06:53:11	217918	472688	2006-05-25 06:54:46	216890	473879	2	25.1039	-0.413255	-2.51521	0.169218	0.0381561	2.54893	9.33048	9.33048	-1.63432	-1.95603	1.95603		1573.05	00:01:35	-10.8173	12.5366	16.5584	-40.7897	18.1927	18.1927
10	316	2006-05-25 06:54:46	216890	473879	2006-05-25 06:58:20	216204	474124	2	25.2947	-0.272997	-2.8751	0.151409	0.000509648	2.88803	5.42411	5.42411	-0.709466	-2.79953	2.79953		728.439	00:03:34	-3.2058	1.14436	3.40392	-70.3552	4.11339	4.11339
11	317	2006-05-30 04:58:38	206156	429001	2006-05-30 05:02:37	206507	430582	1	22.6739	-0.119429	-5.10573	0.0259175	0.00330881	5.10713	1.33997	1.33997	-5.01022	0.990197	0.990197		1619.76	00:03:58.500000	1.4722	6.62996	6.79144	12.5196	11.8017	11.8017
11	318	2006-05-30 05:02:37	206507	430582	2006-05-30 05:03:36	206864	431844	1	22.7432	-0.426935	-5.10999	0.0582458	0.00444759	5.12779	4.77592	4.77592	-5.0329	0.981906	0.981906	10	1311.54	00:00:59	6.05846	21.388	22.2296	15.8155	27.2625	20
11	319	2006-05-30 05:03:36	206864	431844	2006-05-30 05:04:57	207219	432946	1	22.4591	-0.854557	-5.24313	-0.0781155	0.00252166	5.31231	9.25702	9.25702	-5.25294	0.79199	0.79199		1157.66	00:01:21	4.3764	13.6056	14.2922	17.831	19.5451	19.5451
11	320	2006-05-30 05:04:57	207219	432946	2006-05-30 05:15:43	209257	436549	1	22.1058	-0.675604	-4.88128	-0.179518	0.00201788	4.92781	7.88009	7.88009	-4.58127	1.81529	1.81529		4139.04	00:10:46	3.15462	5.57677	6.40718	29.4956	10.9884	10.9884
11	321	2006-05-30 05:15:43	209257	436549	2006-05-30 05:17:19	209957	437716	1	22.112	-0.340701	-4.67341	0.0479801	0.00154386	4.68581	4.16961	4.16961	-4.18294	2.11183	2.11183		1361.47	00:01:36	7.29521	12.1617	14.182	30.9574	18.3649	18.3649
11	322	2006-05-30 05:17:19	209957	437716	2006-05-30 05:24:14	211850	440865	1	22.1107	-0.683592	-4.67644	0.11578	0.000698654	4.72614	8.31647	8.31647	-4.36025	1.82335	1.82335		3673.63	00:06:55	4.56049	7.58697	8.85213	31.0099	13.2124	13.2124
11	323	2006-05-30 05:24:14	211850	440865	2006-05-30 05:25:43	212471	442017	1	22.0219	-0.882551	-4.4655	0.000313729	0.0005	4.55188	11.1797	11.1797	-4.34966	1.34166	1.34166		1308.88	00:01:29	6.97719	12.9461	14.7065	28.3221	19.0562	19.0562
11	324	2006-05-30 05:25:43	212471	442017	2006-05-30 05:26:26	213349	442557	1	22.1612	-0.70909	-4.5066	-0.0398252	0.00052005	4.56205	8.94188	8.94188	-2.96358	3.46835	3.46835		1031.42	00:00:43	20.4364	12.5582	23.9865	58.4292	26.9501	20
11	325	2006-05-30 05:26:26	213349	442557	2006-05-30 05:38:16	213853	444941	1	22.3064	-0.872861	-4.49426	-0.0291204	0.000562767	4.57824	10.991	10.991	-4.57764	0.0742178	0.0742178		2436.46	00:11:50	0.708781	3.35764	3.43164	11.9198	8.00927	8.00927
11	326	2006-05-30 05:38:16	213853	444941	2006-05-30 05:39:25	214456	445780	2	22.2745	-0.734627	-4.29806	-0.0728051	0.000542716	4.36039	9.69929	9.69929	-3.91765	1.91443	1.91443		1033.03	00:01:09	8.74553	12.1516	14.9715	35.7426	18.8892	18.8892
11	327	2006-05-30 05:39:25	214456	445780	2006-05-30 05:45:39	213988	447042	2	22.257	-0.579535	-4.26079	-0.00148773	0.000513244	4.30002	7.7456	7.7456	-3.79352	-2.02469	2.02469		1346.4	00:06:14	-1.25158	3.37545	3.60001	-20.3443	7.39354	7.39354
11	328	2006-05-30 05:45:39	213988	447042	2006-05-30 05:49:31	215435	447915	2	22.239	-0.582564	-4.30883	0.00109778	0.00100622	4.34803	7.69983	7.69983	-2.72399	3.38899	3.38899	100	1690.15	00:03:52.500000	6.22515	3.75401	7.26946	58.9083	9.99345	9.99345
11	329	2006-05-30 05:49:31	215435	447915	2006-05-30 05:51:45	215457	448347	2	22.1756	-0.507299	-4.20599	-0.0206951	0.00106458	4.23647	6.87741	6.87741	-4.22592	-0.298893	0.298893	100	433.187	00:02:14	0.159705	3.22879	3.23274	2.83171	7.45865	7.45865
11	330	2006-05-30 05:51:45	215457	448347	2006-05-30 05:55:42	215953	450382	2	22.0134	-0.40764	-3.75614	0.0495394	0.0831047	3.7782	6.19386	6.19386	-3.74579	0.493817	0.493817		2094.4	00:03:56.500000	2.098	8.60373	8.85583	13.704	12.6016	12.6016
11	331	2006-05-30 05:55:42	215953	450382	2006-05-30 06:09:25	215232	450282	2	22.0703	-0.3568	-3.34849	0.0328008	0.172501	3.36745	6.08222	6.08222	0.81487	-3.26737	3.26737		728.013	00:13:43	-0.876144	-0.12191	0.884585	-97.9215	0.0697144	0.0697144
11	332	2006-05-30 06:09:25	215232	450282	2006-05-30 06:11:03	215532	449940	2	22.232	-0.330355	-3.21142	0.00475803	0.2277	3.22837	5.87329	5.87329	2.19551	2.36688	2.36688		454.564	00:01:38	3.06	-3.48586	4.63841	138.722	2.4429	2.4429
11	333	2006-05-30 06:11:03	215532	449940	2006-05-30 06:14:43	216019	450703	2	22.2528	-0.297903	-3.15776	0.046159	0.247393	3.17178	5.38932	5.38932	-2.82192	1.44809	1.44809		905.322	00:03:40.500000	2.20931	3.46068	4.10577	32.5543	6.92769	6.92769
11	334	2006-05-30 06:14:43	216019	450703	2006-05-30 06:25:04	214559	450372	2	22.4685	-0.399061	-3.43057	-0.0163642	0.195116	3.4537	6.6351	6.6351	1.14912	-3.25693	3.25693		1497.18	00:10:20.500000	-2.35292	-0.534519	2.41287	-102.799	1.26375	1.26375

## Sheet: Heading_index
BirdID_no	SegmentNo.	FlightMode	Temperature (degrees C)	U-wind (m/s)	V-wind (m/s)	W-wind (m/s)	TKE (m^-3 s^-3)	WindSpeed (m/s)	WindDirection (degrees)	AdjustedWindDirection (degrees)	TailWindSpeed (m/s)	SideWindSpeed	Absolute SideWindSpeed	Altitude above ground (m)	Segment length (m)	Segment duration	Bird U speed (m/s)	Bird V Speed (m/s)	GroundSpeed	Bird Direction (degrees)	BirdAirSpeed (m/s)	FilteredAirSpeed
serial no	serial number	1=flapping, 2=mixed flight, 3=soaring-gliding	at 500 m above ground	at 500 m above ground	at 500 m above ground	at 500 m above ground	at 500 m above ground	at 500 m above ground	at 500 m above ground	at 500 m above ground	at 500 m above ground	at 500 m above ground	at 500 m above ground	Measured for ~10% of the locations			Sideways movement in relation to presumed destination at true north	speed towards true north		minus 180 to plus 180	ground speed minus wind speed	speed > 20 m/s = 20 m/s - because very high speed is probably unlikely in this species
			(no exact height above ground data is available for most locations)						zero to 360 degrees	minus 180 to plus 180	Based on bird direction	Based on bird direction	all minus data multiplied by -1 to give speed regardless of direction				based on presumed bird destination at true north
												Crosswind speed in each segment was estimated from an atmsopheric model
												by calculating the projection of u and v wind components
												perpendicular to the direction the bird was moving. Positive values of
												crosswind speed corresponded to wind blowing from the left to the
												right of the bird, and vice versa.
