# Supplementary material for: Deriving movement properties and the effect of the environment from the Brownian bridge movement model in monkeys and birds
Source: Mov Ecol. 2015 Jun 15;3(1):18. doi: 10.1186/s40462-015-0043-8 (PMC4466871; doi:10.1186/s40462-015-0043-8)
Supplement: Additional file 5 — R scripts (first study). R scripts used in the first case study. [file 40462_2015_43_MOESM5_ESM.zip]

Archive with 2 entries (2 files):
- movementAnalysis_0.7.7.zip
- speed_distribution_mBB.R
