# Supplementary material for: Deriving movement properties and the effect of the environment from the Brownian bridge movement model in monkeys and birds
Source: Mov Ecol. 2015 Jun 15;3(1):18. doi: 10.1186/s40462-015-0043-8 (PMC4466871; doi:10.1186/s40462-015-0043-8)
Supplement: Additional file 5 — R scripts (first study). R scripts used in the first case study. [file 40462_2015_43_MOESM5_ESM.zip › speed_distribution_mBB.R]

################################################################# June 2011 ##
##############################################################################
## Brownian Bridge Movement Model for daily trajectories                    ##
## Modified from standard approach so that a global sigma 2 is used along   ##
## with a trajectory-specific sigma 1 and monthly ranges do not include the ##
## undesirable "overnight bridges".                                         ##
##############################################################################

# any(tryCatch(library(OpenCL), error = function (e) { NULL }) == "OpenCL")

## Clean up workspace, set working directory and load required packages
	rm(list=ls())
	setwd("/home/stef/School/Dropbox/BBMM/data-main/")
	library(adehabitat)
	library(rasterVis)
	library(movementAnalysis)
	detach("package:movementAnalysis", unload=TRUE); library(movementAnalysis) # Reload the package whenever we want to

## Import data
	map.ni <- import.asc("../data-aux/ortho_05nir.asc")
	map.r <- import.asc("../data-aux/ortho_05red.asc")
	map.ndvi<- (map.ni-map.r)/(map.ni+map.r)


	gps.data<- read.csv("GPS data.csv")
	#gps.data<- read.csv("GPS Dec11-Feb12.csv")#file.choose())		# Select GPS data.csv	

	## Set fieldvalues for missing fixes to NA
		gps.data$HorizontalAccuracy[gps.data$Long== 0]<- NA
		gps.data$TTFF[gps.data$Long== 0]<- NA
		gps.data$"GPS-noise"[gps.data$Long== 0]<- NA
		gps.data$FixType[gps.data$Long== 0]<- NA
		gps.data$Elev[gps.data$Long== 0]<- NA
		gps.data$Lat[gps.data$Long== 0]<- NA
		gps.data$Long[gps.data$Long== 0]<- NA

	## Convert DateTime and set collar time (GMT) to local time
		gps.data$DateTime<- as.POSIXct(as.character(gps.data$DateTime),
				format= "%d/%m/%Y %H:%M:%S", tz="Africa/Johannesburg")
		gps.data<- gps.data[order(gps.data$GroupID, gps.data$GroupDayNo, gps.data$DateTime),]
	
	## Temporary solution to filter the data
	gps.data <- gps.data[gps.data$GroupID == "AK",]
	gps.data$GroupID <- droplevels(gps.data$GroupID)

	# Explore data, remove duplicates
		str(gps.data); head(gps.data, 10); gps.data<- unique(gps.data)

## Calculate daily trajectories
	tr <- moveBB(gps.data$Long, gps.data$Lat, gps.data$HorizontalAccuracy^2, gps.data$DateTime,
		gps.data, proj="+proj=longlat", animal=gps.data$GroupDayNo)
	rm(gps.data)
	
	tr <- spTransform(tr, "+proj=utm +zone=36 +south ellps=WGS84")
#	diffusion(tr) <- diffusionCoefficient(tr, groupBy="GroupID")
	
	## Use dynamic Brownian bridges
	dc.dyn <- lapply(split(tr), function(tr) {
		brownian.motion.variance.dyn(tr, tr@variance, margin=3, window.size=7)
	})
	diffusion(tr) <- dc.dyn

	## Plot diffusion coefficient over time
	plot(range(tr@timestamps), c(0, 5))
	lapply(diffusion(tr), function(dc) {
		curve(dc, from=min(tr@timestamps), to=max(tr@timestamps), add=T)
	})

	## Look at one group
	#tr <- tr[id="AK"]
	## Subsetting not working properly. Get this fixed somehow
	## This is a rather involved way to filter. TODO: think of something better.
	#tr <- tr[tr@idData[tr@trackId, "GroupID"] == "AK"]
	
## Filter out the measurements too close to the sleeping tree
	threshold <- 50 # meters
	tr.filter <- lapply(split(tr), function(burst) {
		ds <- apply(burst@coords, 1, function(r) { sum((r - burst@coords[1          ,])^2) })
		de <- apply(burst@coords, 1, function(r) { sum((r - burst@coords[nrow(burst),])^2) })
		
		## Revert some weird change in the projection coordinate system
		c.tr <- coordinates(burst)
		c.tr[,2] <- c.tr[,2] + 10000000
		burst@coords <- c.tr
		
		burst[(min(which(ds > threshold^2))-1):(max(which(de > threshold^2))+1) ,]
	})
	tr.filter <- moveBBStack(tr.filter)

grid <- raster(map.ndvi)
#grid <- raster(import.asc("../data-aux/DEM.asc")) ## Use a smaller raster for now to speed things up
system.time(sp.d3  <- speedDistribution(tr.filter, timestepSize=60, time.scale= 300, raster=grid, groupBy="GroupID"))
system.time(sp.d9  <- speedDistribution(tr.filter, timestepSize=60, time.scale= 900, raster=grid, groupBy="GroupID"))
system.time(sp.d18  <- speedDistribution(tr.filter, timestepSize=60, time.scale= 1800, raster=grid, groupBy="GroupID"))

# TODO: the cutoff.level variable does not work now, so be patient here...
system.time(ud <- utilizationDistribution(tr.filter, raster=grid, timestepSize=60, cutoff.level=0.9999, groupBy="GroupID"))

## Clip the results to the 99% home range
clip.speeds <- function (speeds) {
	for (group in names(ud)) {
		v <- c(values(ud[[group]]))
		names(v) <- 1:length(v)
		v <- sort(v, dec=T)
		alphaLevel <- cumsum(v) / sum(v)
		alphaLevel <- alphaLevel[order(as.integer(names(v)))]
		
		values(speeds[[group]]) <- ifelse(alphaLevel < 0.99, values(speeds[[group]]), NA)
	}
	speeds
}
spc.d3  <- clip.speeds(sp.d3)
spc.d9  <- clip.speeds(sp.d9)
spc.d18 <- clip.speeds(sp.d18)

cp <- contourPolygons(ud)[[1]]

sp.d <- stack(spc.d3, spc.d9, spc.d18)
names(sp.d) <- paste(c(5,15,30), "minutes")
sp.d <- crop(sp.d, cp)
levelplot(sp.d, col.regions=rev(rainbow(255)), cuts=255, names.attr=paste(c(5,15,30), "minutes"),
	layout=c(nlayers(sp.d), 1), scales=list(draw=FALSE), panel=function(...) {
		panel.levelplot(...)
		sp.polygons(cp)
	})
