# Supplementary material for: Deriving movement properties and the effect of the environment from the Brownian bridge movement model in monkeys and birds
Source: Mov Ecol. 2015 Jun 15;3(1):18. doi: 10.1186/s40462-015-0043-8 (PMC4466871; doi:10.1186/s40462-015-0043-8)
Supplement: Additional file 6 — R scripts (second study). R scripts used in the second case study. [file 40462_2015_43_MOESM6_ESM.zip]

Archive with 6 entries (5 files):
- BE/
- BE/BE.csv
- BE/BE_analysis.r
- BE/speed_comparison.r
- BE/speed_distributions.RDa
- BE/speed_distributions_preproc.RDa
