# Supplementary material for: Deriving movement properties and the effect of the environment from the Brownian bridge movement model in monkeys and birds
Source: Mov Ecol. 2015 Jun 15;3(1):18. doi: 10.1186/s40462-015-0043-8 (PMC4466871; doi:10.1186/s40462-015-0043-8)
Supplement: Additional file 6 — R scripts (second study). R scripts used in the second case study. [file 40462_2015_43_MOESM6_ESM.zip › BE/BE.csv]

BirdID	Segment	Datestr1	Year1	Month1	Day1	Hour1	Min1	X1	Y1	Datestr2	Year2	Month2	Day2	Hour2	Min2	X2	Y2	FlightMode	Temp	Uwind	Vwind	Wwind	TKE	WindSp	WindDir	WindDirAdj	TailWindSp	SideWindSp	AbSideWindSp	Altitude	SegLength	SegDur	SegDur	Ubird	Vbird	GroundSp	BirdDir	AirSp	AirSpFilt
1	1	12/04/2005 07:28	2005	4	12	7	28	199308.4943	393766.5736	12/04/2005 07:42	2005	4	12	7	42	199205.534	396402.7086	1	23.7	0.34	0.28	-0.04	0.03	0.44	231.17	-148.83	0.26	0.35	0.35		2638.14492	0:14:39	879	-0.1	3.0	3.0	-2.2	2.7	2.7
1	2	12/04/2005 07:42	2005	4	12	7	42	199205.534	396402.7086	12/04/2005 07:49	2005	4	12	7	49	199236.3459	398839.0785	1	24.1	0.92	0.76	-0.09	0.04	1.20	230.65	-149.35	0.77	0.92	0.92		2436.564735	0:06:26	386	0.1	6.3	6.3	0.7	5.6	5.6
1	3	12/04/2005 07:49	2005	4	12	7	49	199236.3459	398839.0785	12/04/2005 07:54	2005	4	12	7	54	199615.3324	401424.5818	1	24.5	1.53	0.70	-0.04	0.03	1.68	245.53	-134.47	0.91	1.41	1.41		2613.131779	0:05:09	309	1.2	8.4	8.4	8.3	7.5	7.5
1	4	12/04/2005 07:54	2005	4	12	7	54	199615.3324	401424.5818	12/04/2005 07:58	2005	4	12	7	58	199730.3984	402351.7503	1	24.7	1.75	0.65	0.08	0.02	1.87	249.49	-130.51	0.86	1.65	1.65		934.2813801	0:04:01	241	0.5	3.8	3.9	7.1	3.0	3.0
1	5	12/04/2005 07:58	2005	4	12	7	58	199730.3984	402351.7503	12/04/2005 08:00	2005	4	12	8	0	200235.7936	403546.1806	1	25.0	1.66	0.87	0.08	0.01	1.87	242.35	-137.65	1.45	1.19	1.19		1296.95337	0:01:51	111	4.5	10.7	11.6	22.9	10.2	10.2
1	6	12/04/2005 08:00	2005	4	12	8	0	200235.7936	403546.1806	12/04/2005 08:07	2005	4	12	8	7	200668.4487	406665.2721	1	25.1	2.12	0.84	0.07	0.05	2.28	248.40	-131.60	1.12	1.98	1.98		3148.95576	0:07:00	420	1.0	7.4	7.5	7.9	6.4	6.4
1	7	12/04/2005 08:07	2005	4	12	8	7	200668.4487	406665.2721	12/04/2005 08:08	2005	4	12	8	8	200885.1208	407262.4388	1	25.0	2.02	1.12	0.11	0.06	2.31	240.99	-139.01	1.74	1.52	1.52		635.2596574	0:00:57	57	3.8	10.5	11.1	19.9	9.4	9.4
1	8	12/04/2005 08:08	2005	4	12	8	8	200885.1208	407262.4388	12/04/2005 08:08	2005	4	12	8	8	201019.9076	407549.4213	1	24.8	1.30	0.99	0.41	0.05	1.64	232.82	-147.18	1.45	0.76	0.76		317.059063	0:00:30	30	4.5	9.6	10.6	25.2	9.1	9.1
1	9	12/04/2005 08:08	2005	4	12	8	8	201019.9076	407549.4213	12/04/2005 08:11	2005	4	12	8	11	201342.2888	408502.4793	1	24.8	1.44	0.52	0.30	0.06	1.53	250.08	-129.92	0.96	1.20	1.20		1006.105978	0:03:04	184	1.8	5.2	5.5	18.7	4.5	4.5
1	10	12/04/2005 08:11	2005	4	12	8	11	201342.2888	408502.4793	12/04/2005 08:14	2005	4	12	8	14	201823.4979	410012.2481	1	25.3	1.94	0.60	-0.08	0.03	2.03	252.71	-127.29	1.16	1.66	1.66		1584.602122	0:02:28	148	3.3	10.2	10.7	17.7	9.5	9.5
1	11	12/04/2005 08:14	2005	4	12	8	14	201823.4979	410012.2481	12/04/2005 08:17	2005	4	12	8	17	202273.5729	411445.1008	1	25.4	2.00	1.11	-0.24	0.03	2.29	240.92	-139.08	1.66	1.57	1.57		1501.876954	0:02:52	172	2.6	8.3	8.7	17.4	7.1	7.1
1	12	12/04/2005 08:17	2005	4	12	8	17	202273.5729	411445.1008	12/04/2005 08:22	2005	4	12	8	22	203462.0639	414201.8289	1	25.5	1.90	0.94	-0.01	0.03	2.12	243.62	-136.38	1.62	1.37	1.37		3002.009442	0:05:28	328	3.6	8.4	9.2	23.3	7.5	7.5
1	13	12/04/2005 08:22	2005	4	12	8	22	203462.0639	414201.8289	12/04/2005 08:26	2005	4	12	8	26	202698.2145	414549.177	1	25.6	1.95	0.52	0.24	0.01	2.02	255.20	-124.80	-1.56	1.28	1.28	100	839.1165212	0:04:24	264	-2.9	1.3	3.2	-65.5	4.7	4.7
1	14	12/04/2005 08:26	2005	4	12	8	26	202698.2145	414549.177	12/04/2005 08:29	2005	4	12	8	29	202514.363	415931.0051	1	25.8	1.78	0.76	0.01	0.00	1.94	246.79	-133.21	0.52	1.86	1.86		1394.005105	0:02:47	167	-1.1	8.3	8.3	-7.6	7.8	7.8
1	15	12/04/2005 08:29	2005	4	12	8	29	202514.363	415931.0051	12/04/2005 08:33	2005	4	12	8	33	202546.2054	417815.7087	1	26.0	1.56	0.79	-0.09	0.01	1.75	243.10	-136.90	0.82	1.55	1.55		1884.972618	0:03:31	211	0.2	8.9	8.9	1.0	8.1	8.1
1	16	12/04/2005 08:33	2005	4	12	8	33	202546.2054	417815.7087	12/04/2005 08:37	2005	4	12	8	37	203092.8261	419318.4843	1	26.1	1.78	0.95	0.02	0.02	2.02	242.02	-137.98	1.50	1.35	1.35		1599.102501	0:03:57	237	2.3	6.3	6.7	20.0	5.2	5.2
1	17	12/04/2005 08:37	2005	4	12	8	37	203092.8261	419318.4843	12/04/2005 08:42	2005	4	12	8	42	204835.6705	421233.2752	1	26.3	2.13	0.89	0.15	0.01	2.31	247.34	-132.66	2.09	0.98	0.98		2589.194948	0:05:35	335	5.2	5.7	7.7	42.3	5.6	5.6
1	18	12/04/2005 13:18	2005	4	12	13	18	183357.6858	574283.0291	12/04/2005 13:32	2005	4	12	13	32	183336.1923	574055.1933	3	29.4	-4.40	2.37	-0.63	1.33	4.99	118.27	118.27	-1.94	4.60	4.60		228.8473829	0:13:47	827	0.0	-0.3	0.3	-174.6	2.2	2.2
1	19	12/04/2005 13:32	2005	4	12	13	32	183336.1923	574055.1933	12/04/2005 13:49	2005	4	12	13	49	180779.9551	582948.9851	3	29.8	-4.27	2.90	-1.45	0.84	5.17	124.17	124.17	3.97	-3.31	3.31		9253.857625	0:16:49	1009	-2.5	8.8	9.2	-16.0	5.2	5.2
1	20	12/04/2005 13:49	2005	4	12	13	49	180779.9551	582948.9851	12/04/2005 13:53	2005	4	12	13	53	180941.3154	583743.7935	3	30.2	-3.77	3.26	-0.11	0.82	4.99	130.86	130.86	2.45	-4.35	4.35		811.022486	0:03:54	234	0.7	3.4	3.5	11.5	1.0	1.0
1	21	12/04/2005 13:53	2005	4	12	13	53	180941.3154	583743.7935	12/04/2005 14:04	2005	4	12	14	4	180275.6122	588303.6366	3	30.3	-4.38	3.48	1.07	1.25	5.59	128.49	128.49	4.08	-3.83	3.83		4608.180818	0:11:09	669	-1.0	6.8	6.9	-8.3	2.8	2.8
1	22	12/04/2005 14:04	2005	4	12	14	4	180275.6122	588303.6366	12/04/2005 14:06	2005	4	12	14	6	180277.4025	589616.8712	3	30.3	-4.63	2.90	-0.10	1.09	5.46	122.10	122.10	2.90	-4.63	4.63		1313.235824	0:01:34	94	0.0	14.0	14.0	0.1	11.1	11.1
1	23	12/04/2005 14:06	2005	4	12	14	6	180277.4025	589616.8712	12/04/2005 14:07	2005	4	12	14	7	180701.3371	590294.5356	3	30.2	-3.78	2.73	-1.21	0.51	4.67	125.88	125.88	0.31	-4.66	4.66		799.343152	0:01:04	64	6.6	10.6	12.5	32.0	12.2	12.2
1	24	12/04/2005 14:07	2005	4	12	14	7	180701.3371	590294.5356	12/04/2005 14:09	2005	4	12	14	9	179943.1659	591724.5602	3	30.2	-2.79	4.24	-1.38	0.29	5.08	146.65	146.65	5.06	-0.48	0.48		1618.577784	0:02:53	173	-4.4	8.3	9.4	-27.9	4.3	4.3
1	25	12/04/2005 14:09	2005	4	12	14	9	179943.1659	591724.5602	12/04/2005 14:10	2005	4	12	14	10	179849.5378	592130.108	3	30.3	-2.54	5.12	-0.48	0.45	5.72	153.57	153.57	5.56	-1.33	1.33		416.2154001	0:00:25	25	-3.7	16.2	16.6	-13.0	11.1	11.1
2	26	07/05/2005 08:57	2005	5	7	8	57	197617.1686	389098.5763	07/05/2005 09:07	2005	5	7	9	7	198711.1665	393218.3223	2	25.8	0.67	1.76	-0.19	0.54	1.88	200.97	-179.03	1.87	0.20	0.20		4262.52725	0:09:54	594	1.8	6.9	7.2	14.9	5.3	5.3
2	27	07/05/2005 09:07	2005	5	7	9	7	198711.1665	393218.3223	07/05/2005 09:21	2005	5	7	9	21	198970.2435	393430.7169	2	26.4	0.56	1.64	0.27	0.65	1.73	198.78	-181.22	1.47	-0.91	0.91	50	335.0109944	0:13:32	812	0.3	0.3	0.4	50.7	-1.1	0.0
2	28	07/05/2005 09:21	2005	5	7	9	21	198970.2435	393430.7169	07/05/2005 09:25	2005	5	7	9	25	199563.1669	395021.0315	2	26.8	0.32	1.53	0.24	0.87	1.56	191.76	-188.24	1.54	-0.24	0.24		1697.250325	0:04:05	245	2.4	6.5	6.9	20.4	5.4	5.4
2	29	07/05/2005 09:25	2005	5	7	9	25	199563.1669	395021.0315	07/05/2005 09:31	2005	5	7	9	31	200493.6715	397312.3198	2	26.8	0.22	1.89	-0.27	0.65	1.91	186.76	-193.24	1.84	-0.50	0.50		2473.022668	0:06:13	373	2.5	6.1	6.6	22.1	4.8	4.8
2	30	07/05/2005 09:31	2005	5	7	9	31	200493.6715	397312.3198	07/05/2005 09:34	2005	5	7	9	34	200205.6506	398499.4601	2	26.9	0.43	2.84	-0.40	0.52	2.87	188.66	-191.34	2.66	1.09	1.09		1221.580218	0:03:04	184	-1.6	6.4	6.6	-13.6	4.0	4.0
2	31	07/05/2005 09:34	2005	5	7	9	34	200205.6506	398499.4601	07/05/2005 09:37	2005	5	7	9	37	200788.0727	401108.6123	2	26.9	-0.04	3.45	-0.52	0.55	3.45	179.29	179.29	3.36	-0.79	0.79		2673.366909	0:02:50	170	3.4	15.3	15.7	12.6	12.4	12.4
2	32	07/05/2005 09:37	2005	5	7	9	37	200788.0727	401108.6123	07/05/2005 09:38	2005	5	7	9	38	201066.8397	401709.0038	2	26.8	0.12	3.26	-0.05	0.74	3.27	182.02	-197.98	3.01	-1.27	1.27		661.9524235	0:01:03	63	4.5	9.6	10.6	24.9	7.6	7.6
2	33	07/05/2005 09:38	2005	5	7	9	38	201066.8397	401709.0038	07/05/2005 09:41	2005	5	7	9	41	202120.9509	402951.6998	2	26.7	0.42	3.14	0.00	0.47	3.17	187.54	-192.46	2.66	-1.71	1.71		1629.553251	0:03:05	185	5.7	6.7	8.8	40.3	6.2	6.2
2	34	07/05/2005 09:41	2005	5	7	9	41	202120.9509	402951.6998	07/05/2005 09:46	2005	5	7	9	46	203564.6758	403401.4523	2	26.6	0.81	2.62	0.14	0.75	2.75	197.18	-182.82	1.56	-2.26	2.26		1512.156991	0:05:11	311	4.6	1.4	4.9	72.7	3.3	3.3
2	35	07/05/2005 09:46	2005	5	7	9	46	203564.6758	403401.4523	07/05/2005 09:53	2005	5	7	9	53	202946.3775	407539.868	2	26.8	1.00	2.38	0.18	1.06	2.58	202.81	-177.19	2.21	1.34	1.34		4184.349127	0:07:17	437	-1.4	9.5	9.6	-8.5	7.4	7.4
2	36	07/05/2005 09:53	2005	5	7	9	53	202946.3775	407539.868	07/05/2005 09:54	2005	5	7	9	54	203019.5071	407859.3737	3	27.2	0.82	3.01	-0.63	0.57	3.13	195.29	-184.71	3.12	0.13	0.13		327.7679828	0:00:52	52	1.4	6.2	6.4	12.9	3.2	3.2
2	37	07/05/2005 09:54	2005	5	7	9	54	203019.5071	407859.3737	07/05/2005 09:55	2005	5	7	9	55	203012.4775	408486.111	3	27.2	0.93	3.49	-0.58	0.52	3.62	194.94	-185.06	3.48	0.97	0.97		626.776728	0:01:03	63	-0.1	10.0	10.0	-0.6	6.5	6.5
2	38	07/05/2005 09:55	2005	5	7	9	55	203012.4775	408486.111	07/05/2005 09:56	2005	5	7	9	56	202530.903	409222.0983	3	27.4	0.85	3.16	-0.41	0.56	3.27	195.05	-184.95	2.18	2.44	2.44		879.5403241	0:00:52	52	-9.3	14.2	16.9	-33.2	14.7	14.7
2	39	07/05/2005 09:56	2005	5	7	9	56	202530.903	409222.0983	07/05/2005 09:57	2005	5	7	9	57	202790.1355	409760.2922	3	27.5	0.57	3.11	-0.24	0.82	3.16	190.41	-189.59	3.05	-0.83	0.83		597.3727496	0:01:03	63	4.1	8.5	9.5	25.7	6.4	6.4
2	40	07/05/2005 09:57	2005	5	7	9	57	202790.1355	409760.2922	07/05/2005 10:03	2005	5	7	10	3	206072.4854	412360.2211	3	27.5	0.25	3.18	-0.41	0.72	3.19	184.57	-195.43	2.18	-2.34	2.34	50	4187.296331	0:06:11	371	8.9	7.0	11.3	51.6	9.1	9.1
2	41	07/05/2005 10:03	2005	5	7	10	3	206072.4854	412360.2211	07/05/2005 10:07	2005	5	7	10	7	205570.9648	414430.5991	3	27.8	0.95	2.47	-1.01	0.56	2.65	201.00	-179.00	2.18	1.50	1.50		2130.255356	0:03:13	193	-2.6	10.7	11.0	-13.6	8.8	8.8
2	42	07/05/2005 10:07	2005	5	7	10	7	205570.9648	414430.5991	07/05/2005 10:10	2005	5	7	10	10	203978.2438	415513.5931	3	28.3	0.97	2.81	0.35	1.09	2.97	199.15	-180.85	0.77	2.87	2.87		1926.041623	0:03:02	182	-8.8	6.0	10.6	-55.8	9.8	9.8
2	43	07/05/2005 10:10	2005	5	7	10	10	203978.2438	415513.5931	07/05/2005 10:14	2005	5	7	10	14	204517.2644	419286.2929	3	28.4	0.11	2.84	1.30	1.22	2.84	182.25	-197.75	2.83	-0.29	0.29		3811.011278	0:04:22	262	2.1	14.4	14.5	8.1	11.7	11.7
2	44	07/05/2005 10:14	2005	5	7	10	14	204517.2644	419286.2929	07/05/2005 10:15	2005	5	7	10	15	203701.1858	419831.0188	3	28.3	0.02	2.59	0.04	1.02	2.60	180.36	-199.64	1.43	2.17	2.17		981.1781734	0:01:08	68	-12.0	8.0	14.4	-56.3	13.0	13.0
2	45	07/05/2005 10:15	2005	5	7	10	15	203701.1858	419831.0188	07/05/2005 10:19	2005	5	7	10	19	206628.8668	423335.6628	3	28.3	0.67	3.03	0.07	1.25	3.10	192.49	-187.51	2.76	-1.43	1.43		4566.601109	0:03:56	236	12.4	14.9	19.4	39.9	16.6	16.6
2	46	07/05/2005 10:19	2005	5	7	10	19	206628.8668	423335.6628	07/05/2005 10:20	2005	5	7	10	20	207267.7138	424187.4434	3	28.2	1.57	2.78	0.25	1.19	3.19	209.45	-170.55	3.16	-0.41	0.41		1064.732677	0:00:52	52	12.3	16.4	20.5	36.9	17.3	17.3
2	47	07/05/2005 10:20	2005	5	7	10	20	207267.7138	424187.4434	07/05/2005 10:22	2005	5	7	10	22	206450.3182	425403.1394	3	28.1	1.28	2.76	-0.59	0.87	3.04	204.86	-175.14	1.58	2.60	2.60		1464.941126	0:02:01	121	-6.8	10.0	12.1	-33.9	10.5	10.5
2	48	07/05/2005 10:22	2005	5	7	10	22	206450.3182	425403.1394	07/05/2005 10:25	2005	5	7	10	25	207807.0194	427253.4763	3	28.2	0.80	3.58	-0.31	0.81	3.66	192.56	-187.44	3.36	-1.47	1.47		2294.424733	0:02:53	173	7.8	10.7	13.3	36.2	9.9	9.9
2	49	07/05/2005 10:25	2005	5	7	10	25	207807.0194	427253.4763	07/05/2005 10:27	2005	5	7	10	27	208461.6909	428658.6397	3	28.2	1.59	3.68	0.16	0.52	4.01	203.34	-176.66	4.00	-0.11	0.11		1550.186808	0:02:21	141	4.6	10.0	11.0	25.0	7.0	7.0
2	50	07/05/2005 10:27	2005	5	7	10	27	208461.6909	428658.6397	07/05/2005 10:29	2005	5	7	10	29	208885.5365	429924.0644	3	28.2	2.31	3.59	0.18	0.68	4.27	212.73	-167.27	4.14	1.05	1.05		1334.520367	0:01:45	105	4.0	12.1	12.7	18.5	8.6	8.6
2	51	07/05/2005 10:29	2005	5	7	10	29	208885.5365	429924.0644	07/05/2005 10:35	2005	5	7	10	35	209389.023	431351.5092	3	28.2	2.29	3.82	0.25	1.09	4.45	210.96	-169.04	4.36	0.89	0.89		1513.637125	0:05:44	344	1.5	4.2	4.4	19.4	0.0	0.0
2	52	07/05/2005 10:35	2005	5	7	10	35	209389.023	431351.5092	07/05/2005 10:40	2005	5	7	10	40	210003.1494	432844.0847	3	29.0	2.23	2.04	-0.26	0.57	3.02	227.61	-152.39	2.73	1.29	1.29		1613.980465	0:05:22	322	1.9	4.6	5.0	22.4	2.3	2.3
2	53	07/05/2005 10:40	2005	5	7	10	40	210003.1494	432844.0847	07/05/2005 10:42	2005	5	7	10	42	210412.5365	433778.1373	3	29.0	2.23	2.04	-0.26	0.57	3.02	227.61	-152.39	2.76	1.23	1.23		1019.829444	0:01:53	113	3.6	8.2	9.0	23.7	6.2	6.2
2	54	07/05/2005 10:42	2005	5	7	10	42	210412.5365	433778.1373	07/05/2005 10:44	2005	5	7	10	44	210053.4403	435344.0198	3	29.1	1.79	1.05	-0.44	0.97	2.07	239.64	-140.36	0.62	1.98	1.98		1606.529791	0:01:38	98	-3.7	16.0	16.4	-12.9	15.8	15.8
2	55	07/05/2005 10:44	2005	5	7	10	44	210053.4403	435344.0198	07/05/2005 10:47	2005	5	7	10	47	210547.9843	438595.0123	3	29.1	1.60	1.48	0.29	1.23	2.18	227.15	-152.85	1.70	1.36	1.36		3288.392652	0:03:31	211	2.3	15.4	15.6	8.6	13.9	13.9
2	56	07/05/2005 10:47	2005	5	7	10	47	210547.9843	438595.0123	07/05/2005 10:48	2005	5	7	10	48	211421.1998	439716.8059	3	29.1	1.28	2.58	0.05	0.96	2.88	206.30	-173.70	2.82	-0.58	0.58		1421.592882	0:01:16	76	11.5	14.8	18.7	37.9	15.9	15.9
2	57	07/05/2005 10:48	2005	5	7	10	48	211421.1998	439716.8059	07/05/2005 10:49	2005	5	7	10	49	211930.7585	440223.669	3	29.1	1.71	3.44	0.26	0.83	3.84	206.44	-173.56	3.64	-1.23	1.23		718.7212181	0:00:48	48	10.6	10.6	15.0	45.2	11.3	11.3
2	58	07/05/2005 10:49	2005	5	7	10	49	211930.7585	440223.669	07/05/2005 10:50	2005	5	7	10	50	211974.6142	440795.5162	3	29.2	1.92	2.50	1.35	1.33	3.15	217.55	-162.45	2.63	1.72	1.72		573.5264497	0:01:00	60	0.7	9.5	9.6	4.4	6.9	6.9
2	59	07/05/2005 10:50	2005	5	7	10	50	211974.6142	440795.5162	07/05/2005 10:51	2005	5	7	10	51	212444.8492	441467.2322	3	29.0	1.78	2.25	1.08	1.46	2.87	218.31	-161.69	2.86	0.17	0.17		819.9532219	0:01:15	75	6.3	9.0	10.9	35.0	8.1	8.1
2	60	07/05/2005 10:51	2005	5	7	10	51	212444.8492	441467.2322	07/05/2005 10:54	2005	5	7	10	54	213169.1293	442269.778	3	29.1	1.72	2.52	1.55	1.49	3.05	214.37	-165.63	3.02	-0.41	0.41	260	1081.046468	0:02:18	138	5.2	5.8	7.8	42.1	4.8	4.8
2	61	07/05/2005 10:54	2005	5	7	10	54	213169.1293	442269.778	07/05/2005 10:55	2005	5	7	10	55	213806.5454	443395.5581	3	29.1	1.30	2.06	0.30	1.20	2.44	212.22	-167.78	2.43	0.11	0.11		1293.707886	0:01:19	79	8.1	14.3	16.4	29.5	13.9	13.9
2	62	07/05/2005 10:55	2005	5	7	10	55	213806.5454	443395.5581	07/05/2005 10:57	2005	5	7	10	57	213759.4433	444430.8739	3	29.0	2.04	1.91	-1.29	0.83	2.79	226.83	-153.17	1.82	2.12	2.12		1036.386655	0:01:30	90	-0.5	11.5	11.5	-2.6	9.7	9.7
2	63	07/05/2005 10:57	2005	5	7	10	57	213759.4433	444430.8739	07/05/2005 11:03	2005	5	7	11	3	216240.9803	446753.3106	3	29.2	1.91	1.52	0.04	1.10	2.44	231.52	-148.48	2.43	0.20	0.20		3398.784836	0:06:44	404	6.1	5.7	8.4	46.9	6.0	6.0
2	64	07/05/2005 11:03	2005	5	7	11	3	216240.9803	446753.3106	07/05/2005 11:07	2005	5	7	11	7	216351.7103	447845.863	3	29.3	0.71	2.16	1.43	1.59	2.27	198.12	-181.88	2.22	0.49	0.49	580	1098.149261	0:03:47	227	0.5	4.8	4.8	5.8	2.6	2.6
2	65	07/05/2005 11:07	2005	5	7	11	7	216351.7103	447845.863	07/05/2005 11:09	2005	5	7	11	9	216354.711	449148.1712	3	29.2	2.18	2.47	0.70	1.35	3.29	221.47	-158.53	2.47	2.17	2.17		1302.311672	0:02:05	125	0.0	10.4	10.4	0.1	7.9	7.9
2	66	07/05/2005 11:09	2005	5	7	11	9	216354.711	449148.1712	07/05/2005 11:11	2005	5	7	11	11	217199.5077	450921.625	3	29.0	2.62	3.10	-0.81	0.64	4.06	220.25	-159.75	3.92	1.03	1.03		1964.387888	0:01:24	84	10.1	21.1	23.4	25.5	19.5	19.5
2	67	07/05/2005 11:11	2005	5	7	11	11	217199.5077	450921.625	07/05/2005 11:13	2005	5	7	11	13	215667.5598	453349.7652	3	29.0	1.38	4.19	-0.04	1.17	4.41	198.20	-181.80	2.81	3.40	3.40		2871.015411	0:02:36	156	-9.8	15.6	18.4	-32.2	15.6	15.6
2	68	07/05/2005 11:13	2005	5	7	11	13	215667.5598	453349.7652	07/05/2005 11:18	2005	5	7	11	18	215884.7741	455468.913	3	29.1	1.92	4.03	0.74	1.97	4.47	205.46	-174.54	4.21	1.50	1.50		2130.25103	0:05:04	304	0.7	7.0	7.0	5.9	2.8	2.8
2	69	07/05/2005 11:18	2005	5	7	11	18	215884.7741	455468.913	07/05/2005 11:23	2005	5	7	11	23	214618.1586	459460.3766	3	29.3	2.69	2.37	0.86	1.98	3.58	228.58	-151.42	1.45	3.28	3.28		4187.612254	0:04:59	299	-4.2	13.3	14.0	-17.6	12.6	12.6
2	70	07/05/2005 11:23	2005	5	7	11	23	214618.1586	459460.3766	07/05/2005 11:30	2005	5	7	11	30	217735.8973	464023.0253	3	29.5	2.98	1.55	2.07	1.89	3.36	242.53	-137.47	2.96	1.59	1.59		5526.125033	0:06:36	396	7.9	11.5	14.0	34.3	11.0	11.0
2	71	07/05/2005 11:30	2005	5	7	11	30	217735.8973	464023.0253	07/05/2005 11:32	2005	5	7	11	32	216341.5243	464972.9692	3	29.5	2.80	2.31	0.59	1.33	3.63	230.49	-149.51	-1.01	3.48	3.48		1687.207565	0:02:20	140	-10.0	6.8	12.1	-55.7	13.1	13.1
2	72	07/05/2005 11:32	2005	5	7	11	32	216341.5243	464972.9692	07/05/2005 11:51	2005	5	7	11	51	216469.7026	471391.5625	3	29.6	2.04	2.96	-1.39	1.00	3.59	214.62	-165.38	3.00	1.98	1.98		6419.873086	0:19:16	1156	0.1	5.6	5.6	1.1	2.6	2.6
2	73	07/05/2005 11:51	2005	5	7	11	51	216469.7026	471391.5625	07/05/2005 11:55	2005	5	7	11	55	217627.6945	474058.5874	3	29.9	1.96	3.94	-0.42	1.19	4.40	206.41	-173.59	4.39	0.23	0.23		2907.570584	0:03:51	231	5.0	11.5	12.6	23.5	8.2	8.2
2	74	07/05/2005 11:55	2005	5	7	11	55	217627.6945	474058.5874	07/05/2005 12:14	2005	5	7	12	14	217721.2626	475236.1804	3	30.5	3.17	2.91	0.85	1.53	4.31	227.47	-152.53	3.15	2.93	2.93		1181.304468	0:19:12	1152	0.1	1.0	1.0	4.5	-2.1	0.0
2	75	07/05/2005 12:14	2005	5	7	12	14	217721.2626	475236.1804	07/05/2005 12:17	2005	5	7	12	17	217310.778	476864.1009	3	30.9	3.09	2.11	1.36	1.90	3.74	235.70	-144.30	1.29	3.51	3.51		1678.875446	0:03:02	182	-2.2	8.9	9.2	-14.2	7.9	7.9
2	76	07/05/2005 12:17	2005	5	7	12	17	217310.778	476864.1009	07/05/2005 12:21	2005	5	7	12	21	215730.3224	476858.0993	3	30.9	2.61	3.49	-0.04	1.22	4.36	216.86	-163.14	-2.63	3.48	3.48		1580.467037	0:03:44	224	-7.0	0.0	7.0	-90.2	9.7	9.7
2	77	07/05/2005 12:21	2005	5	7	12	21	215730.3224	476858.0993	07/05/2005 12:22	2005	5	7	12	22	214781.1003	476639.2019	3	30.8	2.61	3.56	-1.35	0.62	4.41	216.26	-163.74	-3.34	2.88	2.88		974.1347542	0:01:09	69	-13.8	-3.2	14.1	-103.0	17.5	17.5
2	78	07/05/2005 12:22	2005	5	7	12	22	214781.1003	476639.2019	07/05/2005 12:29	2005	5	7	12	29	214025.8352	476308.8792	3	30.9	3.08	3.66	-1.30	1.02	4.79	220.14	-159.86	-4.29	2.12	2.12		824.3412914	0:06:46	406	-1.9	-0.8	2.0	-113.6	6.3	6.3
2	79	07/05/2005 12:29	2005	5	7	12	29	214025.8352	476308.8792	07/05/2005 12:37	2005	5	7	12	37	214455.7403	475363.4204	2	31.0	2.59	4.23	-1.22	1.11	4.96	211.48	-168.52	-2.78	-4.11	4.11		1038.610072	0:07:36	456	0.9	-2.1	2.3	155.5	5.1	5.1
2	80	07/05/2005 12:37	2005	5	7	12	37	214455.7403	475363.4204	07/05/2005 12:38	2005	5	7	12	38	214949.6393	475012.6596	2	31.0	1.62	3.67	-1.22	0.86	4.01	203.84	-176.16	-0.80	-3.93	3.93		605.7799473	0:01:21	81	6.1	-4.3	7.5	125.4	8.3	8.3
2	81	07/05/2005 12:38	2005	5	7	12	38	214949.6393	475012.6596	07/05/2005 13:13	2005	5	7	13	13	214178.6882	474079.6523	2	30.9	2.37	3.87	-1.14	0.61	4.54	211.47	-168.53	-4.49	0.64	0.64		1210.31741	0:34:58	2098	-0.4	-0.4	0.6	-140.4	5.1	5.1
2	82	07/05/2005 13:13	2005	5	7	13	13	214178.6882	474079.6523	07/05/2005 14:20	2005	5	7	14	20	208420.6089	479117.8523	2	30.4	2.36	4.03	-1.42	0.55	4.67	210.32	-169.68	0.88	4.58	4.58		7651.074209	1:06:52	412	-1.4	1.3	1.9	-48.8	1.0	1.0
3	83	18/05/2005 05:33	2005	5	18	5	33	199044	388232	18/05/2005 05:44	2005	5	18	5	44	197680.8056	391795.1505	1	19.1	-1.02	-12.13	0.18	0.19	12.17	4.79	4.79	-10.97	-5.28	5.28		3815.015137	0:11:23	683	-2.0	5.2	5.6	-20.9	16.6	16.6
3	84	18/05/2005 05:44	2005	5	18	5	44	197680.8056	391795.1505	18/05/2005 05:50	2005	5	18	5	50	197138.4725	393206.9876	1	19.4	-1.13	-12.39	0.29	0.23	12.45	5.20	5.20	-11.17	-5.50	5.50		1512.418324	0:05:43	343	-1.6	4.1	4.4	-21.0	15.6	15.6
3	85	18/05/2005 05:50	2005	5	18	5	50	197138.4725	393206.9876	18/05/2005 05:53	2005	5	18	5	53	197198.9386	394034.6999	1	19.5	-0.99	-12.58	-0.17	0.09	12.62	4.49	4.49	-12.62	-0.07	0.07		829.9178987	0:03:24	204	0.3	4.0	4.1	4.2	16.7	16.7
3	86	18/05/2005 05:53	2005	5	18	5	53	197198.9386	394034.6999	18/05/2005 05:59	2005	5	18	5	59	198157.9397	395228.7152	1	19.5	-0.87	-12.22	-0.15	0.13	12.25	4.06	4.06	-10.07	6.97	6.97		1531.455443	0:05:40	340	2.8	3.5	4.5	38.8	14.6	14.6
3	87	18/05/2005 05:59	2005	5	18	5	59	198157.9397	395228.7152	18/05/2005 06:12	2005	5	18	6	12	198260.96	395671.5929	1	19.6	-0.75	-11.85	-0.13	0.18	11.88	3.60	3.60	-11.71	1.96	1.96	30	454.7019006	0:13:18	798	0.1	0.6	0.6	13.1	12.3	12.3
3	88	18/05/2005 06:12	2005	5	18	6	12	198260.96	395671.5929	18/05/2005 06:16	2005	5	18	6	16	198661.1593	396018.7219	1	20.2	-0.01	-11.55	0.05	0.03	11.55	0.06	0.06	-7.58	8.72	8.72		529.7716401	0:03:30	210	1.9	1.7	2.5	49.1	10.1	10.1
3	89	18/05/2005 06:16	2005	5	18	6	16	198661.1593	396018.7219	18/05/2005 06:28	2005	5	18	6	28	199123.0403	397021.7279	1	20.5	-0.01	-11.75	-0.03	0.02	11.75	0.06	0.06	-10.67	4.90	4.90		1104.244127	0:12:02	722	0.6	1.4	1.5	24.7	12.2	12.2
3	90	18/05/2005 06:28	2005	5	18	6	28	199123.0403	397021.7279	18/05/2005 07:29	2005	5	18	7	29	201028.5848	406943.4291	1	21.3	-0.39	-11.41	-0.33	0.11	11.42	1.98	1.98	-11.28	1.77	1.77		10103.03197	1:00:49	49	0.5	2.7	2.8	10.9	14.0	14.0
3	91	18/05/2005 07:29	2005	5	18	7	29	201028.5848	406943.4291	18/05/2005 07:41	2005	5	18	7	41	201103.7225	407582.8742	3	21.8	-0.78	-10.88	-0.55	0.21	10.91	4.07	4.07	-10.90	0.50	0.50		643.8444082	0:12:11	731	0.1	0.9	0.9	6.7	11.8	11.8
3	92	18/05/2005 07:41	2005	5	18	7	41	201103.7225	407582.8742	18/05/2005 07:53	2005	5	18	7	53	201908.7416	411680.166	3	22.5	-2.44	-9.52	-0.46	0.97	9.83	14.39	14.39	-9.81	-0.56	0.56		4175.626432	0:12:20	740	1.1	5.5	5.6	11.1	15.5	15.5
3	93	18/05/2005 07:53	2005	5	18	7	53	201908.7416	411680.166	18/05/2005 07:54	2005	5	18	7	54	202480.4471	412143.124	3	22.5	-2.44	-9.52	-0.46	0.97	9.83	14.39	14.39	-7.89	5.86	5.86	60	735.6475228	0:01:03	63	9.1	7.4	11.7	51.0	19.6	19.6
3	96	19/05/2005 07:40	2005	5	19	7	40	199719.3108	441445.3841	19/05/2005 07:45	2005	5	19	7	45	199640.366	444020.8514	3	23.2	-1.69	-5.13	0.03	0.23	5.40	18.27	18.27	-5.07	-1.85	1.85	100	2576.676958	0:05:04	304	-0.3	8.5	8.5	-1.8	13.6	13.6
3	97	19/05/2005 07:45	2005	5	19	7	45	199640.366	444020.8514	19/05/2005 07:51	2005	5	19	7	51	200399.0348	447347.3734	3	23.4	-1.65	-4.86	0.00	0.25	5.13	18.78	18.78	-5.11	-0.53	0.53		3411.938886	0:06:33	393	1.9	8.5	8.7	12.8	13.8	13.8
3	98	19/05/2005 07:51	2005	5	19	7	51	200399.0348	447347.3734	19/05/2005 08:16	2005	5	19	8	16	199984.4042	449639.4994	3	24.1	-1.62	-4.76	0.48	0.75	5.02	18.80	18.80	-4.39	-2.44	2.44	650	2329.326171	0:24:04	1444	-0.3	1.6	1.6	-10.3	6.0	6.0
3	99	19/05/2005 08:16	2005	5	19	8	16	199984.4042	449639.4994	19/05/2005 08:20	2005	5	19	8	20	200514.4091	451909.171	3	24.7	-1.97	-4.10	0.26	0.87	4.55	25.62	25.62	-4.44	-0.98	0.98		2330.732511	0:04:08	248	2.1	9.2	9.4	13.1	13.8	13.8
3	100	19/05/2005 08:20	2005	5	19	8	20	200514.4091	451909.171	19/05/2005 08:21	2005	5	19	8	21	200543.8083	453342.6682	3	24.7	-2.45	-4.31	-0.35	0.39	4.96	29.63	29.63	-4.36	-2.36	2.36		1433.798675	0:01:49	109	0.3	13.2	13.2	1.2	17.5	17.5
3	101	19/05/2005 08:21	2005	5	19	8	21	200543.8083	453342.6682	19/05/2005 08:23	2005	5	19	8	23	199615.9897	454303.9181	3	24.7	-2.13	-4.58	0.00	0.69	5.05	24.94	24.94	-1.82	-4.71	4.71		1335.982345	0:01:31	91	-10.2	10.6	14.7	-44.0	16.5	16.5
3	102	19/05/2005 08:23	2005	5	19	8	23	199615.9897	454303.9181	19/05/2005 08:25	2005	5	19	8	25	199804.7936	455584.6658	3	24.9	-2.05	-4.62	0.12	0.80	5.05	23.99	23.99	-4.87	-1.36	1.36		1294.589294	0:01:59	119	1.6	10.8	10.9	8.4	15.7	15.7
3	103	19/05/2005 08:25	2005	5	19	8	25	199804.7936	455584.6658	19/05/2005 08:37	2005	5	19	8	37	199927.0503	457518.4878	3	25.1	-1.89	-4.99	-0.15	0.78	5.34	20.78	20.78	-5.10	-1.57	1.57	180	1937.682718	0:11:56	716	0.2	2.7	2.7	3.6	7.8	7.8
3	104	19/05/2005 08:37	2005	5	19	8	37	199927.0503	457518.4878	19/05/2005 08:49	2005	5	19	8	49	201140.6767	464569.3003	3	25.8	-1.82	-5.67	-0.12	0.55	5.95	17.83	17.83	-5.89	-0.83	0.83		7154.4983	0:12:25	745	1.6	9.5	9.6	9.8	15.5	15.5
3	105	19/05/2005 08:49	2005	5	19	8	49	201140.6767	464569.3003	19/05/2005 08:51	2005	5	19	8	51	199643.8059	464890.6131	3	26.5	-1.53	-5.75	-0.23	0.32	5.95	14.92	14.92	0.29	-5.95	5.95		1530.968271	0:02:06	126	-11.9	2.6	12.2	-77.9	11.9	11.9
3	106	19/05/2005 08:51	2005	5	19	8	51	199643.8059	464890.6131	19/05/2005 09:08	2005	5	19	9	8	194601.5741	471685.8731	3	27.2	-1.91	-4.61	-0.23	0.56	4.99	22.44	22.44	-2.57	-4.28	4.28		8461.658264	0:16:26	986	-5.1	6.9	8.6	-36.6	11.2	11.2
3	107	19/05/2005 09:08	2005	5	19	9	8	194601.5741	471685.8731	19/05/2005 09:09	2005	5	19	9	9	194000.5087	472531.3121	3	27.7	-2.40	-4.18	-0.34	0.66	4.82	29.89	29.89	-2.01	-4.38	4.38		1037.326727	0:01:24	84	-7.2	10.1	12.3	-35.4	14.4	14.4
3	108	19/05/2005 09:09	2005	5	19	9	9	194000.5087	472531.3121	19/05/2005 09:15	2005	5	19	9	15	189483.9879	473880.871	3	27.2	-2.60	-4.05	-0.61	0.68	4.81	32.73	32.73	1.33	-4.62	4.62		4713.838042	0:05:34	334	-13.5	4.0	14.1	-73.4	12.8	12.8
3	109	19/05/2005 09:15	2005	5	19	9	15	189483.9879	473880.871	19/05/2005 09:25	2005	5	19	9	25	187509.3374	477497.1662	3	26.6	-2.68	-4.23	-0.56	0.88	5.00	32.33	32.33	-2.43	-4.38	4.38		4120.295565	0:09:46	586	-3.4	6.2	7.0	-28.6	9.5	9.5
4	110	27/05/2005 10:10	2005	5	27	10	10	206660	428344	27/05/2005 10:32	2005	5	27	10	32	209938.9333	439311.0175	2	28.3	3.69	0.09	-2.16	0.99	3.69	268.54	-111.46	1.15	3.51	3.51		11446.69716	0:22:57	1377	2.4	8.0	8.3	16.6	7.2	7.2
4	111	27/05/2005 10:32	2005	5	27	10	32	209938.9333	439311.0175	27/05/2005 10:34	2005	5	27	10	34	210391.971	440239.4073	2	28.1	4.06	0.16	-1.66	1.24	4.07	267.70	-112.30	1.93	3.58	3.58		1033.02996	0:01:04	64	7.1	14.5	16.1	26.0	14.2	14.2
4	112	27/05/2005 10:34	2005	5	27	10	34	210391.971	440239.4073	27/05/2005 10:35	2005	5	27	10	35	211006.7305	441162.2821	2	28.4	3.69	0.69	-0.82	1.45	3.76	259.40	-120.60	2.62	2.69	2.69		1108.885557	0:01:10	70	8.7	13.1	15.7	33.7	13.1	13.1
4	113	27/05/2005 10:35	2005	5	27	10	35	211006.7305	441162.2821	27/05/2005 10:36	2005	5	27	10	36	211810.6065	441935.1142	2	28.4	4.34	0.92	-0.22	1.69	4.44	258.03	-121.97	3.77	2.35	2.35		1115.117047	0:01:16	76	10.6	10.2	14.8	46.1	11.0	11.0
4	114	27/05/2005 10:36	2005	5	27	10	36	211810.6065	441935.1142	27/05/2005 10:42	2005	5	27	10	42	213011.3468	445249.064	2	28.2	5.07	-0.01	-0.09	1.65	5.07	270.06	-109.94	1.72	4.77	4.77		3524.775233	0:06:24	384	3.1	8.6	9.2	19.9	7.4	7.4
4	115	27/05/2005 10:42	2005	5	27	10	42	213011.3468	445249.064	27/05/2005 10:54	2005	5	27	10	54	212322.8927	453607.0107	2	27.8	4.86	-0.24	-0.05	1.59	4.86	272.85	-107.15	-0.64	4.82	4.82	170	8386.253092	0:11:45	705	-1.0	11.9	11.9	-4.7	12.5	12.5
4	116	27/05/2005 10:54	2005	5	27	10	54	212322.8927	453607.0107	27/05/2005 11:01	2005	5	27	11	1	212885.9718	458591.4827	2	27.7	4.64	1.30	0.29	1.43	4.82	254.32	-125.68	1.82	4.47	4.47		5016.175829	0:06:41	401	1.4	12.4	12.5	6.4	10.7	10.7
4	117	27/05/2005 11:01	2005	5	27	11	1	212885.9718	458591.4827	27/05/2005 11:06	2005	5	27	11	6	212793.8116	461565.5428	2	28.3	4.19	1.39	0.78	1.52	4.41	251.69	-128.31	1.26	4.23	4.23		2975.487677	0:04:47	287	-0.3	10.4	10.4	-1.8	9.1	9.1
4	118	27/05/2005 11:06	2005	5	27	11	6	212793.8116	461565.5428	27/05/2005 11:17	2005	5	27	11	17	215425.5384	468795.8856	2	28.7	3.37	1.78	0.42	1.73	3.81	242.22	-137.78	2.82	2.56	2.56		7694.403292	0:11:56	716	3.7	10.1	10.8	20.0	7.9	7.9
4	119	27/05/2005 11:17	2005	5	27	11	17	215425.5384	468795.8856	27/05/2005 11:22	2005	5	27	11	22	216109.2146	470892.7191	2	29.0	2.39	2.73	1.62	1.88	3.63	221.20	-158.80	3.33	1.42	1.42		2205.475922	0:04:18	258	2.6	8.1	8.5	18.1	5.2	5.2
4	120	27/05/2005 11:22	2005	5	27	11	22	216109.2146	470892.7191	27/05/2005 11:26	2005	5	27	11	26	216754.5808	475452.2087	2	29.1	3.30	1.28	1.64	1.70	3.54	248.77	-131.23	1.73	3.09	3.09		4604.936775	0:04:01	241	2.7	18.9	19.1	8.1	17.4	17.4
4	121	27/05/2005 11:26	2005	5	27	11	26	216754.5808	475452.2087	27/05/2005 11:29	2005	5	27	11	29	216421.069	476842.1874	2	29.2	4.94	0.09	-1.35	0.89	4.94	268.90	-111.10	-1.06	4.83	4.83		1429.430268	0:03:24	204	-1.6	6.8	7.0	-13.5	8.1	8.1
4	122	27/05/2005 11:29	2005	5	27	11	29	216421.069	476842.1874	27/05/2005 11:37	2005	5	27	11	37	215075.3348	477286.7602	2	29.4	5.28	1.44	-2.28	0.81	5.47	254.75	-125.25	-4.56	3.02	3.02		1417.266938	0:07:24	444	-3.0	1.0	3.2	-71.7	7.8	7.8
4	123	27/05/2005 12:09	2005	5	27	12	9	215188.8341	478437.159	27/05/2005 12:16	2005	5	27	12	16	215466.535	483953.5372	3	29.9	4.90	-1.71	0.91	1.15	5.19	289.24	-90.76	-1.46	4.98	4.98		5523.363679	0:06:41	401	0.7	13.8	13.8	2.9	15.2	15.2
4	124	27/05/2005 12:16	2005	5	27	12	16	215466.535	483953.5372	27/05/2005 12:17	2005	5	27	12	17	216221.8157	485527.1127	2	30.1	5.92	1.28	-0.76	0.85	6.06	257.79	-122.21	3.72	4.79	4.79		1745.448021	0:01:27	87	8.7	18.1	20.1	25.6	16.3	16.3
4	125	27/05/2005 12:17	2005	5	27	12	17	216221.8157	485527.1127	27/05/2005 12:19	2005	5	27	12	19	218399.7399	487936.9657	2	30.0	5.16	1.59	-1.49	0.97	5.40	252.87	-127.13	4.64	2.76	2.76		3248.19112	0:01:55	115	18.9	21.0	28.2	42.1	23.6	20.0
4	126	27/05/2005 12:19	2005	5	27	12	19	218399.7399	487936.9657	27/05/2005 12:21	2005	5	27	12	21	219021.1244	489631.4641	2	30.1	4.96	-1.73	0.07	1.38	5.26	289.17	-90.83	0.09	5.25	5.25		1804.838847	0:02:24	144	4.3	11.8	12.5	20.1	12.4	12.4
4	127	27/05/2005 12:21	2005	5	27	12	21	219021.1244	489631.4641	27/05/2005 12:27	2005	5	27	12	27	219348.4162	492502.6899	2	30.4	5.02	-1.52	1.81	1.77	5.24	286.90	-93.10	-0.95	5.16	5.16		2889.819659	0:05:25	325	1.0	8.8	8.9	6.5	9.8	9.8
4	128	27/05/2005 12:27	2005	5	27	12	27	219348.4162	492502.6899	27/05/2005 12:28	2005	5	27	12	28	220580.9749	494343.2182	2	30.4	4.68	1.03	-0.28	1.17	4.79	257.63	-122.37	3.45	3.31	3.31		2215.117452	0:01:31	91	13.5	20.2	24.3	33.8	20.9	20.0
4	129	27/05/2005 12:28	2005	5	27	12	28	220580.9749	494343.2182	27/05/2005 12:34	2005	5	27	12	34	222862.9276	498176.6775	2	30.5	3.83	0.81	-0.27	1.05	3.91	258.06	-121.94	2.65	2.87	2.87		4461.246292	0:05:46	346	6.6	11.1	12.9	30.8	10.2	10.2
4	130	27/05/2005 12:34	2005	5	27	12	34	222862.9276	498176.6775	27/05/2005 12:42	2005	5	27	12	42	224634.8392	502526.3424	3	30.8	3.03	0.50	0.27	1.46	3.07	260.55	-119.45	1.61	2.62	2.62		4696.728128	0:08:15	495	3.6	8.8	9.5	22.2	7.9	7.9
4	131	27/05/2005 12:42	2005	5	27	12	42	224634.8392	502526.3424	27/05/2005 12:53	2005	5	27	12	53	222006.3122	508444.6972	2	31.2	3.70	0.63	0.37	1.89	3.75	260.38	-119.62	-0.93	3.64	3.64		6475.807154	0:10:47	647	-4.1	9.1	10.0	-23.9	10.9	10.9
4	132	27/05/2005 12:53	2005	5	27	12	53	222006.3122	508444.6972	27/05/2005 12:57	2005	5	27	12	57	223977.0901	511806.7954	2	31.5	4.60	0.45	0.49	1.71	4.62	264.36	-115.64	2.72	3.74	3.74		3897.136088	0:04:13	253	7.8	13.3	15.4	30.4	12.7	12.7
4	133	27/05/2005 12:57	2005	5	27	12	57	223977.0901	511806.7954	27/05/2005 13:01	2005	5	27	13	1	222912.9375	514680.0175	2	31.4	4.56	-0.16	-0.49	1.18	4.57	272.01	-107.99	-1.73	4.22	4.22		3063.955897	0:03:29	209	-5.1	13.7	14.6	-20.3	16.4	16.4
4	134	27/05/2005 13:01	2005	5	27	13	1	222912.9375	514680.0175	27/05/2005 13:04	2005	5	27	13	4	222802.2566	517102.0934	2	31.5	3.80	-1.17	1.34	1.58	3.97	287.07	-92.93	-1.34	3.74	3.74		2424.603471	0:03:13	193	-0.6	12.5	12.6	-2.6	13.9	13.9
4	135	27/05/2005 13:04	2005	5	27	13	4	222802.2566	517102.0934	27/05/2005 13:27	2005	5	27	13	27	233289.4116	541036.4534	2	32.3	4.46	0.09	2.03	1.86	4.47	268.82	-111.18	1.88	4.05	4.05		26131.09282	0:22:47	1367	7.7	17.5	19.1	23.7	17.2	17.2
5	136	31/03/2006 05:07	2006	3	31	5	7	199169	392999	31/03/2006 05:31	2006	3	31	5	31	199089.4207	398967.0401	1	15.7	-0.08	-0.28	0.07	0.00	0.29	16.82	16.82	-0.28	-0.09	0.09		5968.570631	0:24:14	1454	-0.1	4.1	4.1	-0.8	4.4	4.4
5	137	31/03/2006 05:31	2006	3	31	5	31	199089.4207	398967.0401	31/03/2006 05:40	2006	3	31	5	40	200541.5967	406174.0722	1	15.3	0.40	0.22	-0.31	0.00	0.46	241.83	-138.17	0.29	0.35	0.35		7351.879107	0:09:40	580	2.5	12.4	12.7	11.4	12.4	12.4
5	138	31/03/2006 05:40	2006	3	31	5	40	200541.5967	406174.0722	31/03/2006 05:42	2006	3	31	5	42	201004.4744	407675.6881	1	15.3	0.12	0.04	-0.17	0.00	0.12	253.05	-126.95	0.07	0.10	0.10		1571.33897	0:01:47	107	4.3	14.0	14.7	17.1	14.6	14.6
5	139	31/03/2006 05:42	2006	3	31	5	42	201004.4744	407675.6881	31/03/2006 05:43	2006	3	31	5	43	201383.5923	408479.7063	1	15.4	0.18	0.27	0.02	0.00	0.33	213.55	-166.45	0.32	0.05	0.05		888.9182061	0:01:07	67	5.7	12.0	13.3	25.2	12.9	12.9
5	140	31/03/2006 05:43	2006	3	31	5	43	201383.5923	408479.7063	31/03/2006 05:55	2006	3	31	5	55	201571.9674	410114.2296	1	15.5	0.36	0.40	0.09	0.00	0.54	222.02	-157.98	0.44	0.31	0.31		1645.342476	0:12:11	731	0.3	2.2	2.3	6.6	1.8	1.8
5	141	31/03/2006 05:55	2006	3	31	5	55	201571.9674	410114.2296	31/03/2006 05:58	2006	3	31	5	58	201737.5027	410331.5676	1	15.5	0.40	0.32	0.02	0.00	0.51	231.61	-148.39	0.50	0.13	0.13		273.1991086	0:02:40	160	1.0	1.4	1.7	37.3	1.2	1.2
5	142	31/03/2006 05:58	2006	3	31	5	58	201737.5027	410331.5676	31/03/2006 06:03	2006	3	31	6	3	201707.8292	410784.0247	1	15.5	0.46	0.70	-0.09	0.00	0.84	213.33	-166.67	0.67	0.51	0.51		453.4291249	0:05:07	307	-0.1	1.5	1.5	-3.8	0.8	0.8
5	143	31/03/2006 06:03	2006	3	31	6	3	201707.8292	410784.0247	31/03/2006 06:24	2006	3	31	6	24	201802.6247	410953.4527	1	15.5	0.29	0.82	-0.05	0.00	0.87	199.62	-180.38	0.86	-0.15	0.15		194.1443903	0:20:46	1246	0.1	0.1	0.2	29.2	-0.7	0.0
5	144	31/03/2006 06:24	2006	3	31	6	24	201802.6247	410953.4527	31/03/2006 06:25	2006	3	31	6	25	201945.3235	411069.0882	1	15.6	0.61	1.12	0.04	0.00	1.27	208.52	-171.48	1.17	-0.49	0.49		183.6695734	0:01:24	84	1.7	1.4	2.2	51.0	1.0	1.0
5	145	31/03/2006 06:25	2006	3	31	6	25	201945.3235	411069.0882	31/03/2006 06:26	2006	3	31	6	26	201870.1483	411416.7711	1	15.5	0.60	1.00	-0.08	0.00	1.17	211.03	-168.97	0.85	0.80	0.80		355.7171285	0:00:40	40	-1.9	8.7	8.9	-12.2	8.0	8.0
5	146	31/03/2006 06:26	2006	3	31	6	26	201870.1483	411416.7711	31/03/2006 06:26	2006	3	31	6	26	201951.2002	411520.5129	1	15.5	0.47	0.81	-0.09	0.00	0.93	210.25	-169.75	0.93	-0.13	0.13		131.6502226	0:00:15	15	5.4	6.9	8.8	38.0	7.9	7.9
5	147	31/03/2006 06:26	2006	3	31	6	26	201951.2002	411520.5129	31/03/2006 06:27	2006	3	31	6	27	202159.1259	412076.3281	1	15.5	0.74	1.04	0.02	0.00	1.28	215.47	-164.53	1.24	0.33	0.33		593.4338325	0:00:56	56	3.7	9.9	10.6	20.5	9.4	9.4
5	148	31/03/2006 06:27	2006	3	31	6	27	202159.1259	412076.3281	31/03/2006 06:29	2006	3	31	6	29	202236.1013	412402.0543	1	15.6	0.72	0.96	-0.06	0.00	1.20	216.88	-163.12	1.10	0.48	0.48		334.6980187	0:01:31	91	0.8	3.6	3.7	13.3	2.6	2.6
5	149	31/03/2006 06:29	2006	3	31	6	29	202236.1013	412402.0543	31/03/2006 06:33	2006	3	31	6	33	202606.7837	413293.103	2	15.5	0.52	0.86	-0.12	0.00	1.00	210.94	-169.06	0.99	0.15	0.15		965.0767395	0:04:37	277	1.3	3.2	3.5	22.6	2.5	2.5
5	150	31/03/2006 06:33	2006	3	31	6	33	202606.7837	413293.103	31/03/2006 06:35	2006	3	31	6	35	202841.9513	413227.3086	2	15.4	0.44	0.78	-0.06	0.00	0.89	209.59	-170.41	0.22	-0.87	0.87	20	244.1980489	0:01:55	115	2.0	-0.6	2.1	105.6	1.9	1.9
5	151	31/03/2006 06:35	2006	3	31	6	35	202841.9513	413227.3086	31/03/2006 06:40	2006	3	31	6	40	202891.5734	414036.1843	2	15.4	0.56	0.63	0.09	0.00	0.84	221.27	-158.73	0.67	0.52	0.52		810.3963737	0:04:09	249	0.2	3.2	3.3	3.5	2.6	2.6
5	152	31/03/2006 06:40	2006	3	31	6	40	202891.5734	414036.1843	31/03/2006 06:43	2006	3	31	6	43	202303.9355	414163.5616	2	15.5	0.58	0.61	0.10	0.00	0.84	223.34	-156.66	-0.44	0.72	0.72	50	601.2846748	0:03:07	187	-3.1	0.7	3.2	-77.8	3.7	3.7
5	153	31/03/2006 06:43	2006	3	31	6	43	202303.9355	414163.5616	31/03/2006 06:43	2006	3	31	6	43	202025.0775	414094.0345	2	15.6	0.58	0.78	0.08	0.00	0.97	216.56	-163.44	-0.75	0.62	0.62		287.3948935	0:00:43	43	-6.5	-1.6	6.7	-104.0	7.4	7.4
5	154	31/03/2006 06:43	2006	3	31	6	43	202025.0775	414094.0345	31/03/2006 06:57	2006	3	31	6	57	202655.3852	418034.3081	2	15.8	0.62	1.19	-0.02	0.00	1.35	207.39	-172.61	1.28	0.42	0.42		3990.368901	0:13:29	809	0.8	4.9	4.9	9.1	3.7	3.7
5	155	31/03/2006 06:57	2006	3	31	6	57	202655.3852	418034.3081	31/03/2006 07:00	2006	3	31	7	0	203694.2346	420415.7363	2	15.9	0.80	1.29	-0.07	0.00	1.52	211.99	-168.01	1.50	0.22	0.22		2598.154759	0:03:20	200	5.2	11.9	13.0	23.6	11.5	11.5
5	156	31/03/2006 07:00	2006	3	31	7	0	203694.2346	420415.7363	31/03/2006 07:08	2006	3	31	7	8	205249.1104	424223.74	2	16.0	1.09	0.99	-0.02	0.00	1.47	227.48	-152.52	1.33	0.63	0.63		4113.214191	0:07:47	467	3.3	8.2	8.8	22.2	7.5	7.5
5	157	31/03/2006 07:08	2006	3	31	7	8	205249.1104	424223.74	31/03/2006 07:13	2006	3	31	7	13	206701.6538	425856.3217	2	16.3	1.27	0.75	-0.15	0.00	1.48	239.34	-140.66	1.41	0.45	0.45		2185.224293	0:05:11	311	4.7	5.2	7.0	41.7	5.6	5.6
5	158	31/03/2006 07:13	2006	3	31	7	13	206701.6538	425856.3217	31/03/2006 07:28	2006	3	31	7	28	206696.2357	427977.5052	2	16.9	1.33	0.80	-0.16	0.00	1.55	238.79	-141.21	0.80	1.33	1.33	510	2121.190409	0:14:42	882	0.0	2.4	2.4	-0.1	1.6	1.6
5	159	31/03/2006 07:28	2006	3	31	7	28	206696.2357	427977.5052	31/03/2006 07:40	2006	3	31	7	40	206078.6691	431291.915	2	17.4	1.05	0.94	-0.16	0.00	1.41	228.18	-151.82	0.73	1.21	1.21		3371.453771	0:12:24	744	-0.8	4.5	4.5	-10.6	3.8	3.8
5	160	31/03/2006 07:40	2006	3	31	7	40	206078.6691	431291.915	31/03/2006 07:42	2006	3	31	7	42	206606.8812	432275.5995	2	17.7	0.49	0.85	-0.09	0.00	0.98	209.59	-170.41	0.98	0.02	0.02		1116.531783	0:01:32	92	5.8	10.7	12.2	28.2	11.2	11.2
5	161	31/03/2006 07:42	2006	3	31	7	42	206606.8812	432275.5995	31/03/2006 07:43	2006	3	31	7	43	206894.3579	432685.5045	2	17.6	0.35	1.09	0.02	0.00	1.15	197.80	-182.20	1.10	-0.34	0.34		500.6645381	0:00:59	59	4.9	6.9	8.5	35.0	7.4	7.4
5	162	31/03/2006 07:43	2006	3	31	7	43	206894.3579	432685.5045	31/03/2006 07:48	2006	3	31	7	48	207118.7414	433206.182	2	17.5	0.29	1.31	-0.15	0.00	1.35	192.38	-187.62	1.32	-0.26	0.26	110	566.9683211	0:05:04	304	0.7	1.7	1.9	23.3	0.5	0.5
5	163	31/03/2006 12:19	2006	3	31	12	19	208838.4983	435657.4924	31/03/2006 13:52	2006	3	31	13	52	194988.7023	475522.1196	2	23.2	2.52	2.14	-0.57	1.06	3.31	229.73	-150.27	1.19	3.09	3.09	200	42201.95907	1:33:00	1980	-2.5	7.1	7.6	-19.2	6.4	6.4
5	164	31/03/2006 13:52	2006	3	31	13	52	194988.7023	475522.1196	31/03/2006 13:53	2006	3	31	13	53	194973.8488	476582.2698	2	21.7	2.56	1.39	-0.07	1.07	2.92	241.63	-138.37	1.35	2.58	2.58		1060.254245	0:01:03	63	-0.2	16.8	16.8	-0.8	15.5	15.5
5	165	31/03/2006 13:53	2006	3	31	13	53	194973.8488	476582.2698	31/03/2006 14:15	2006	3	31	14	15	191223.9017	497045.5654	2	21.1	3.12	1.64	-0.31	0.89	3.53	242.26	-137.74	1.05	3.37	3.37		20804.05178	0:22:34	1354	-2.8	15.1	15.4	-10.4	14.3	14.3
5	166	31/03/2006 14:15	2006	3	31	14	15	191223.9017	497045.5654	31/03/2006 14:19	2006	3	31	14	19	189172.9595	499405.6277	2	20.4	2.59	2.21	-0.68	0.58	3.41	229.51	-150.49	-0.03	3.41	3.41		3126.700758	0:03:49	229	-9.0	10.3	13.7	-41.0	13.7	13.7
6	167	08/04/2006 15:07	2006	4	8	15	7	198826.0091	394633.3452	08/04/2006 15:08	2006	4	8	15	8	199391.0641	395987.1357	1	28.5	0.74	2.88	-0.13	0.17	2.97	194.39	-185.61	2.94	-0.43	0.43		1466.981955	0:00:57	57	9.8	23.5	25.5	22.7	22.6	20.0
6	168	08/04/2006 15:08	2006	4	8	15	8	199391.0641	395987.1357	08/04/2006 15:10	2006	4	8	15	10	199519.0753	397917.6944	1	28.5	0.79	2.94	-0.20	0.13	3.04	195.06	-184.94	2.99	0.59	0.59		1934.798119	0:01:26	86	1.5	22.4	22.5	3.8	19.5	19.5
6	169	08/04/2006 15:38	2006	4	8	15	38	199142.7642	399362.8691	08/04/2006 15:41	2006	4	8	15	41	200614.0927	404447.0777	1	28.3	0.12	3.16	0.23	0.01	3.17	182.20	-197.80	3.07	-0.76	0.76		5292.823792	0:03:26	206	7.1	24.7	25.7	16.1	22.6	20.0
6	170	08/04/2006 15:41	2006	4	8	15	41	200614.0927	404447.0777	08/04/2006 15:42	2006	4	8	15	42	200940.2341	406393.3866	1	28.2	-0.24	3.45	-0.02	0.01	3.46	176.08	176.08	3.36	-0.80	0.80		1973.445431	0:00:43	43	7.5	44.7	45.4	9.5	42.0	20.0
6	171	08/04/2006 15:42	2006	4	8	15	42	200940.2341	406393.3866	08/04/2006 15:44	2006	4	8	15	44	201686.6264	408769.8064	1	28.1	-0.17	3.43	-0.10	0.03	3.44	177.12	177.12	3.22	-1.19	1.19		2490.877809	0:01:51	111	6.7	21.4	22.4	17.4	19.2	19.2
6	172	08/04/2006 15:44	2006	4	8	15	44	201686.6264	408769.8064	08/04/2006 15:45	2006	4	8	15	45	202183.3064	410217.6586	1	28.2	-0.08	3.48	0.13	0.04	3.49	178.74	178.74	3.27	-1.20	1.20		1530.675368	0:01:00	60	8.3	24.1	25.5	18.9	22.2	20.0
6	173	08/04/2006 15:45	2006	4	8	15	45	202183.3064	410217.6586	08/04/2006 15:48	2006	4	8	15	48	203920.9496	415876.4873	1	28.3	0.49	3.25	0.27	0.02	3.29	188.51	-191.49	3.25	-0.49	0.49		5919.606949	0:03:15	195	8.9	29.1	30.4	17.1	27.2	20.0
6	174	08/04/2006 15:48	2006	4	8	15	48	203920.9496	415876.4873	08/04/2006 15:58	2006	4	8	15	58	205245.8308	423814.0869	1	28.3	1.70	2.55	0.11	0.01	3.07	213.70	-166.30	2.80	1.26	1.26		8047.409355	0:10:06	606	2.2	13.1	13.3	9.5	10.5	10.5
6	175	08/04/2006 15:58	2006	4	8	15	58	205245.8308	423814.0869	08/04/2006 16:00	2006	4	8	16	0	206057.7193	425472.477	1	28.1	1.91	2.04	0.00	0.02	2.79	223.17	-156.83	2.67	0.82	0.82		1846.46161	0:01:51	111	7.3	14.9	16.6	26.1	13.9	13.9
6	176	08/04/2006 16:00	2006	4	8	16	0	206057.7193	425472.477	08/04/2006 16:10	2006	4	8	16	10	207177.076	432555.8339	1	27.9	1.29	2.54	0.12	0.04	2.85	206.92	-173.08	2.71	0.88	0.88		7171.25545	0:09:30	570	2.0	12.4	12.6	9.0	9.9	9.9
6	177	08/04/2006 16:18	2006	4	8	16	18	207898.0819	434326.2541	08/04/2006 16:22	2006	4	8	16	22	211053.8698	439395.7814	1	27.5	0.74	3.02	-0.17	0.00	3.11	193.81	-186.19	2.95	-0.97	0.97		5971.524484	0:04:22	262	12.0	19.3	22.8	31.9	19.8	19.8
6	178	08/04/2006 16:56	2006	4	8	16	56	210696.0187	441881.1499	08/04/2006 17:04	2006	4	8	17	4	213586.1748	448967.8267	1	26.8	0.43	3.02	0.06	0.00	3.05	188.08	-191.92	2.96	-0.74	0.74		7653.364705	0:07:58	478	6.0	14.8	16.0	22.2	13.1	13.1
6	179	08/04/2006 17:04	2006	4	8	17	4	213586.1748	448967.8267	08/04/2006 17:12	2006	4	8	17	12	213327.2721	457521.0293	1	26.7	0.10	2.19	0.19	0.00	2.19	182.58	-197.42	2.19	0.17	0.17		8557.120091	0:07:25	445	-0.6	19.2	19.2	-1.7	17.0	17.0
7	180	20/04/2006 11:44	2006	4	20	11	44	198998.0254	392145.5133	20/04/2006 11:56	2006	4	20	11	56	200044.5747	397439.0228	3	32.9	-0.16	-0.66	-0.68	0.73	0.68	13.96	13.96	-0.68	-0.03	0.03		5395.971444	0:12:11	731	1.4	7.2	7.4	11.2	8.1	8.1
7	181	20/04/2006 11:56	2006	4	20	11	56	200044.5747	397439.0228	20/04/2006 12:01	2006	4	20	12	1	199499.5377	401032.4229	3	32.9	0.02	-0.20	-0.80	0.47	0.20	354.98	-25.02	-0.20	-0.01	0.01		3634.499888	0:05:38	338	-1.6	10.6	10.8	-8.6	11.0	11.0
7	182	20/04/2006 12:01	2006	4	20	12	1	199499.5377	401032.4229	20/04/2006 12:07	2006	4	20	12	7	199433.7404	401758.0453	3	32.7	-0.31	-0.28	-0.81	0.69	0.42	47.93	47.93	-0.25	-0.33	0.33		728.5994424	0:05:36	336	-0.2	2.2	2.2	-5.2	2.4	2.4
7	183	20/04/2006 12:07	2006	4	20	12	7	199433.7404	401758.0453	20/04/2006 12:14	2006	4	20	12	14	199891.5796	403247.8198	3	32.7	-0.11	-0.33	-0.09	0.85	0.35	18.82	18.82	-0.35	-0.01	0.01		1558.539299	0:07:02	422	1.1	3.5	3.7	17.1	4.0	4.0
7	184	20/04/2006 12:14	2006	4	20	12	14	199891.5796	403247.8198	20/04/2006 12:16	2006	4	20	12	16	200068.1982	403936.3443	3	32.6	-0.29	-0.13	0.26	0.94	0.31	65.77	65.77	-0.20	-0.24	0.24		710.8165047	0:02:02	122	1.4	5.6	5.8	14.4	6.0	6.0
7	185	20/04/2006 12:16	2006	4	20	12	16	200068.1982	403936.3443	20/04/2006 12:17	2006	4	20	12	17	200011.4341	405027.1214	3	32.6	-0.97	-0.71	0.94	1.07	1.20	53.59	53.59	-0.66	-1.01	1.01		1092.253171	0:00:54	54	-1.1	20.4	20.4	-3.0	21.1	20.0
7	186	20/04/2006 12:17	2006	4	20	12	17	200011.4341	405027.1214	20/04/2006 12:20	2006	4	20	12	20	200466.7237	406370.674	3	32.7	-0.18	0.08	0.80	1.47	0.20	114.39	114.39	0.02	-0.20	0.20		1418.598637	0:03:19	199	2.3	6.8	7.1	18.7	7.1	7.1
7	187	20/04/2006 12:20	2006	4	20	12	20	200466.7237	406370.674	20/04/2006 12:22	2006	4	20	12	22	200466.7237	406370.674	3	32.7	0.42	0.92	0.07	1.45	1.01	204.52	-175.48	0.92	0.42	0.42
7	188	20/04/2006 12:22	2006	4	20	12	22	200466.7237	406370.674	20/04/2006 12:37	2006	4	20	12	37	201659.5552	411710.6607	3	32.8	-0.76	0.00	0.83	1.05	0.76	89.86	89.86	-0.17	-0.74	0.74		5471.590703	0:14:45	885	1.3	6.0	6.2	12.6	6.4	6.4
7	189	20/04/2006 12:37	2006	4	20	12	37	201659.5552	411710.6607	20/04/2006 12:39	2006	4	20	12	39	202350.6048	413452.9195	3	32.8	-0.48	-0.95	1.64	1.17	1.06	26.64	26.64	-1.06	-0.09	0.09		1874.303949	0:01:21	81	8.5	21.5	23.1	21.6	24.2	20.0
7	190	20/04/2006 12:39	2006	4	20	12	39	202350.6048	413452.9195	20/04/2006 12:40	2006	4	20	12	40	202249.5345	415283.1438	2	32.9	-0.28	-1.23	1.39	1.17	1.26	13.03	13.03	-1.21	-0.35	0.35		1833.012885	0:01:28	88	-1.2	20.9	20.9	-3.2	22.2	20.0
7	191	20/04/2006 12:40	2006	4	20	12	40	202249.5345	415283.1438	20/04/2006 12:55	2006	4	20	12	55	200477.7548	416141.9883	2	32.6	-1.46	-1.01	0.37	0.97	1.77	55.41	55.41	0.87	-1.54	1.54	270	1968.963513	0:15:13	913	-1.9	0.9	2.2	-64.1	1.3	1.3
7	192	20/04/2006 12:55	2006	4	20	12	55	200477.7548	416141.9883	20/04/2006 13:00	2006	4	20	13	0	202059.189	417626.2086	2	32.6	-1.17	-1.69	-1.27	0.79	2.06	34.76	34.76	-2.01	0.43	0.43		2168.834732	0:04:38	278	5.7	5.3	7.8	46.8	9.8	9.8
7	193	20/04/2006 13:00	2006	4	20	13	0	202059.189	417626.2086	20/04/2006 13:01	2006	4	20	13	1	202841.4086	418998.2979	2	33.2	-0.96	-2.59	-0.35	1.20	2.76	20.40	20.40	-2.72	0.45	0.45		1579.397561	0:01:14	74	10.6	18.5	21.3	29.7	24.1	20.0
7	194	20/04/2006 13:01	2006	4	20	13	1	202841.4086	418998.2979	20/04/2006 13:12	2006	4	20	13	12	204674.1105	421779.9656	2	33.2	-0.09	-1.74	1.73	1.46	1.74	3.06	3.06	-1.50	0.88	0.88	600	3331.136639	0:10:42	642	2.9	4.3	5.2	33.4	6.7	6.7
7	195	20/04/2006 13:12	2006	4	20	13	12	204674.1105	421779.9656	20/04/2006 13:19	2006	4	20	13	19	205702.3952	422680.2407	2	33.1	1.96	-1.03	0.73	1.27	2.21	297.76	-82.24	0.79	2.07	2.07	700	1366.698436	0:07:28	448	2.3	2.0	3.1	48.8	2.3	2.3
7	196	20/04/2006 13:19	2006	4	20	13	19	205702.3952	422680.2407	20/04/2006 13:20	2006	4	20	13	20	205784.8368	422955.4216	2	33.2	2.96	-0.89	-0.45	1.21	3.09	286.74	-93.26	0.00	3.09	3.09		287.2649146	0:00:16	16	5.2	17.2	18.0	16.7	18.0	18.0
7	197	20/04/2006 13:20	2006	4	20	13	20	205784.8368	422955.4216	20/04/2006 13:20	2006	4	20	13	20	205799.977	423485.6462	2	33.2	3.13	-0.60	-0.67	0.80	3.18	280.95	-99.05	-0.52	3.14	3.14		530.4406919	0:00:24	24	0.6	22.1	22.1	1.6	22.6	20.0
7	198	20/04/2006 13:20	2006	4	20	13	20	205799.977	423485.6462	20/04/2006 13:24	2006	4	20	13	24	205519.7832	427249.436	2	33.0	2.06	0.01	-0.61	0.65	2.06	269.75	-110.25	-0.14	2.05	2.05		3774.204929	0:04:03	243	-1.2	15.5	15.5	-4.3	15.7	15.7
7	199	20/04/2006 13:24	2006	4	20	13	24	205519.7832	427249.436	20/04/2006 13:26	2006	4	20	13	26	205598.4555	429680.7122	2	32.8	-0.04	0.42	0.64	0.79	0.42	174.32	174.32	0.42	-0.06	0.06		2432.548675	0:02:12	132	0.6	18.4	18.4	1.9	18.0	18.0
7	200	20/04/2006 13:26	2006	4	20	13	26	205598.4555	429680.7122	20/04/2006 13:27	2006	4	20	13	27	205821.8492	430796.3569	2	33.0	1.69	0.11	1.65	0.96	1.69	266.23	-113.77	0.44	1.63	1.63		1137.790792	0:00:50	50	4.5	22.3	22.8	11.3	22.3	20.0
7	201	20/04/2006 13:27	2006	4	20	13	27	205821.8492	430796.3569	20/04/2006 13:28	2006	4	20	13	28	206133.3929	431684.6515	2	33.0	2.49	0.80	0.60	1.09	2.61	252.12	-127.88	1.58	2.08	2.08		941.3430056	0:00:40	40	7.8	22.2	23.5	19.3	22.0	20.0
7	202	20/04/2006 13:28	2006	4	20	13	28	206133.3929	431684.6515	20/04/2006 13:28	2006	4	20	13	28	206356.1194	432316.251	2	32.9	0.47	1.50	0.47	1.00	1.57	197.45	-182.55	1.57	-0.05	0.05		669.7201727	0:00:30	30	7.4	21.1	22.3	19.4	20.8	20.0
7	203	20/04/2006 13:28	2006	4	20	13	28	206356.1194	432316.251	20/04/2006 13:29	2006	4	20	13	29	206517.4575	432737.3042	2	32.6	0.21	1.01	1.60	1.06	1.03	191.52	-188.48	1.02	-0.17	0.17		450.905451	0:00:22	22	7.3	19.1	20.5	21.0	19.5	19.5
7	204	20/04/2006 13:29	2006	4	20	13	29	206517.4575	432737.3042	20/04/2006 13:29	2006	4	20	13	29	207006.5552	432867.9198	2	32.5	-0.24	-0.09	0.85	0.96	0.25	69.19	69.19	-0.25	0.03	0.03		506.2381372	0:00:52	52	9.4	2.5	9.7	75.0	10.0	10.0
7	205	20/04/2006 13:29	2006	4	20	13	29	207006.5552	432867.9198	20/04/2006 13:37	2006	4	20	13	37	207871.6484	434471.9827	2	32.3	-1.59	-0.51	-0.05	0.77	1.67	72.08	72.08	-1.21	-1.15	1.15		1822.471958	0:08:02	482	1.8	3.3	3.8	28.3	5.0	5.0
7	206	20/04/2006 13:37	2006	4	20	13	37	207871.6484	434471.9827	20/04/2006 13:40	2006	4	20	13	40	208372.0428	436055.3595	2	32.3	-0.75	-0.77	-0.69	0.55	1.07	44.41	44.41	-0.96	-0.49	0.49		1660.565149	0:02:17	137	3.7	11.6	12.2	17.5	13.1	13.1
7	207	20/04/2006 13:40	2006	4	20	13	40	208372.0428	436055.3595	20/04/2006 13:46	2006	4	20	13	46	208606.1657	437049.1188	2	32.4	1.75	-1.48	0.55	0.86	2.29	310.18	-69.82	-1.04	2.04	2.04		1020.965716	0:06:06	366	0.6	2.7	2.8	13.3	3.8	3.8
7	208	20/04/2006 13:46	2006	4	20	13	46	208606.1657	437049.1188	20/04/2006 13:49	2006	4	20	13	49	210378.8945	440188.3907	2	32.4	1.93	-0.73	1.68	1.24	2.06	290.81	-89.19	0.31	2.04	2.04		3605.21781	0:02:46	166	10.7	18.9	21.7	29.5	21.4	20.0
7	209	20/04/2006 13:49	2006	4	20	13	49	210378.8945	440188.3907	20/04/2006 13:49	2006	4	20	13	49	210835.8753	440836.5239	2	32.5	1.47	0.12	0.83	1.12	1.47	265.33	-114.67	0.94	1.13	1.13		793.0373506	0:00:36	36	12.7	18.0	22.0	35.2	21.1	20.0
7	212	20/04/2006 14:05	2006	4	20	14	5	213011.3208	444624.8787	20/04/2006 14:12	2006	4	20	14	12	213824.0829	447912.69	2	32.0	5.21	-1.75	-1.15	0.23	5.50	288.55	-91.45	-0.45	5.48	5.48		3386.780931	0:06:59	419	1.9	7.8	8.1	13.9	8.5	8.5
7	214	21/04/2006 09:44	2006	4	21	9	44	202260.3425	439852.668	21/04/2006 09:44	2006	4	21	9	44	202195.1501	439843.5058	2	23.4	3.59	-4.51	-1.21	1.04	5.77	321.48	-58.52	-2.93	-4.97	4.97		65.83308317	0:00:08	8	-8.1	-1.1	8.2	-98.0	11.2	11.2
7	215	21/04/2006 09:44	2006	4	21	9	44	202195.1501	439843.5058	21/04/2006 09:44	2006	4	21	9	44	202159.4459	439838.4879	2	23.3	3.35	-4.59	-0.88	1.13	5.68	323.85	-56.15	-2.68	-5.01	5.01		36.05516554	0:00:12	12	-2.9	-0.4	2.9	-98.0	5.6	5.6
7	216	21/04/2006 09:44	2006	4	21	9	44	202159.4459	439838.4879	21/04/2006 09:46	2006	4	21	9	46	202121.2199	439595.9631	2	23.6	3.22	-4.21	-0.93	1.01	5.30	322.55	-57.45	3.65	-3.84	3.84		245.5188429	0:02:02	122	-0.3	-2.0	2.0	-171.0	-1.6	0.0
7	217	21/04/2006 09:46	2006	4	21	9	46	202121.2199	439595.9631	21/04/2006 09:54	2006	4	21	9	54	201047.8623	440518.6547	2	23.8	3.83	-4.23	-1.14	0.92	5.71	317.83	-62.17	-5.66	-0.71	0.71		1415.435002	0:07:36	456	-2.4	2.0	3.1	-49.3	8.8	8.8
7	218	21/04/2006 09:54	2006	4	21	9	54	201047.8623	440518.6547	21/04/2006 09:55	2006	4	21	9	55	201425.8798	442198.248	2	23.9	4.16	-4.30	-1.27	0.81	5.98	315.99	-64.01	-3.29	5.00	5.00		1721.607064	0:01:38	98	3.8	17.1	17.5	12.7	20.8	20.0
7	221	21/04/2006 09:57	2006	4	21	9	57	201483.7271	442992.6718	21/04/2006 09:57	2006	4	21	9	57	201304.6561	443401.0649	2	23.8	2.90	-3.45	-1.73	0.91	4.51	319.91	-60.09	-4.33	1.27	1.27		445.927533	0:00:16	16	-11.2	25.5	27.9	-23.7	32.2	20.0
7	222	21/04/2006 09:57	2006	4	21	9	57	201304.6561	443401.0649	21/04/2006 10:03	2006	4	21	10	3	200321.6543	444244.6347	2	24.0	2.15	-4.49	-1.91	0.70	4.98	334.36	-45.64	-4.56	-2.00	2.00		1295.338788	0:06:00	360	-2.7	2.3	3.6	-49.4	8.2	8.2
7	223	21/04/2006 10:03	2006	4	21	10	3	200321.6543	444244.6347	21/04/2006 10:04	2006	4	21	10	4	200245.5647	445915.8804	2	24.3	2.64	-4.59	0.22	1.08	5.30	330.12	-49.88	-4.71	2.43	2.43		1672.976912	0:01:02	62	-1.2	26.7	26.8	-2.6	31.5	20.0
7	224	21/04/2006 10:04	2006	4	21	10	4	200245.5647	445915.8804	21/04/2006 10:05	2006	4	21	10	5	200455.883	446719.1732	2	24.5	3.88	-3.67	2.53	1.68	5.34	313.40	-66.60	-2.57	4.68	4.68		830.3692457	0:01:16	76	2.8	10.6	10.9	14.7	13.5	13.5
7	226	21/04/2006 10:20	2006	4	21	10	20	199469.4733	450248.0528	21/04/2006 10:25	2006	4	21	10	25	199835.2795	455621.5999	2	25.0	4.33	-4.03	-1.61	0.69	5.92	312.96	-67.04	-3.73	4.59	4.59		5385.983973	0:05:17	317	1.2	17.0	17.0	3.9	20.7	20.0
7	227	21/04/2006 10:25	2006	4	21	10	25	199835.2795	455621.5999	21/04/2006 10:27	2006	4	21	10	27	199869.2512	456242.4979	2	25.0	4.33	-4.03	-1.61	0.69	5.92	312.96	-67.04	-3.79	4.54	4.54		621.8266167	0:01:23	83	0.4	7.5	7.5	3.1	11.3	11.3
7	228	21/04/2006 10:27	2006	4	21	10	27	199869.2512	456242.4979	21/04/2006 10:29	2006	4	21	10	29	199807.5849	457996.8292	2	25.1	2.24	-5.80	-0.41	0.88	6.22	338.90	-41.10	-5.88	2.03	2.03		1755.414797	0:01:50	110	-0.6	15.9	16.0	-2.0	21.8	20.0
7	229	21/04/2006 10:29	2006	4	21	10	29	199807.5849	457996.8292	21/04/2006 10:29	2006	4	21	10	29	199436.3349	458492.1543	2	25.2	2.03	-5.57	-0.60	0.89	5.93	339.97	-40.03	-5.67	-1.71	1.71		619.0101179	0:00:52	52	-7.1	9.5	11.9	-36.9	17.6	17.6
7	230	21/04/2006 10:29	2006	4	21	10	29	199436.3349	458492.1543	21/04/2006 10:39	2006	4	21	10	39	199982.4535	463903.8785	2	25.3	1.75	-4.73	-1.41	0.85	5.05	339.75	-40.25	-4.53	2.21	2.21		5439.209874	0:09:56	596	0.9	9.1	9.1	5.8	13.7	13.7
7	231	21/04/2006 10:39	2006	4	21	10	39	199982.4535	463903.8785	21/04/2006 10:44	2006	4	21	10	44	198108.8639	467241.5848	2	25.2	1.89	-4.48	-0.87	1.17	4.86	337.15	-42.85	-4.83	-0.55	0.55		3827.612965	0:04:57	297	-6.3	11.2	12.9	-29.3	17.7	17.7
7	232	21/04/2006 10:44	2006	4	21	10	44	198108.8639	467241.5848	21/04/2006 10:50	2006	4	21	10	50	197966.9929	469632.6563	2	25.2	2.72	-3.71	-0.56	1.14	4.61	323.75	-56.25	-3.87	2.50	2.50		2395.276643	0:05:46	346	-0.4	6.9	6.9	-3.4	10.8	10.8
7	233	21/04/2006 10:50	2006	4	21	10	50	197966.9929	469632.6563	21/04/2006 10:54	2006	4	21	10	54	198128.7603	471699.6286	2	25.7	3.67	-3.64	-0.60	0.94	5.17	314.79	-65.21	-3.34	3.94	3.94		2073.292897	0:03:24	204	0.8	10.1	10.2	4.5	13.5	13.5
7	234	21/04/2006 10:54	2006	4	21	10	54	198128.7603	471699.6286	21/04/2006 10:57	2006	4	21	10	57	197639.2884	473695.5874	2	25.3	3.24	-4.36	0.28	1.26	5.43	323.38	-56.62	-5.00	2.11	2.11		2055.09951	0:03:09	189	-2.6	10.5	10.8	-13.8	15.8	15.8
7	235	21/04/2006 10:57	2006	4	21	10	57	197639.2884	473695.5874	21/04/2006 10:58	2006	4	21	10	58	197104.8145	474975.8414	2	24.6	3.07	-3.11	-0.55	1.19	4.37	315.41	-64.59	-4.05	1.63	1.63		1387.340161	0:01:10	70	-7.6	18.3	19.8	-22.7	23.9	20.0
7	236	21/04/2006 10:58	2006	4	21	10	58	197104.8145	474975.8414	21/04/2006 11:03	2006	4	21	11	3	197015.9017	476273.043	2	24.4	4.33	-3.12	-0.51	1.33	5.34	305.75	-74.25	-3.41	4.11	4.11		1300.245155	0:05:18	318	-0.3	4.1	4.1	-3.9	7.5	7.5
7	237	21/04/2006 11:03	2006	4	21	11	3	197015.9017	476273.043	21/04/2006 11:13	2006	4	21	11	13	195211.2937	484010.5415	2	24.4	4.48	-3.54	-0.05	1.37	5.71	308.27	-71.73	-4.46	3.56	3.56		7945.155295	0:10:10	610	-3.0	12.7	13.0	-13.1	17.5	17.5
7	238	21/04/2006 11:13	2006	4	21	11	13	195211.2937	484010.5415	21/04/2006 11:15	2006	4	21	11	15	194963.8633	485275.4092	2	24.5	3.91	-4.31	-0.26	1.38	5.82	317.79	-62.21	-4.98	3.01	3.01		1288.841344	0:01:32	92	-2.7	13.7	14.0	-11.1	19.0	19.0
7	239	21/04/2006 11:15	2006	4	21	11	15	194963.8633	485275.4092	21/04/2006 11:18	2006	4	21	11	18	195340.8416	488000.6116	2	24.2	4.48	-4.99	0.05	1.48	6.70	318.06	-61.94	-4.33	5.12	5.12		2751.152698	0:03:28	208	1.8	13.1	13.2	7.9	17.6	17.6
7	240	21/04/2006 11:18	2006	4	21	11	18	195340.8416	488000.6116	21/04/2006 11:23	2006	4	21	11	23	197037.8861	490971.9802	2	24.1	5.66	-4.59	-0.05	1.58	7.29	309.00	-71.00	-1.17	7.19	7.19		3421.840357	0:04:57	297	5.7	10.0	11.5	29.7	12.7	12.7
8	241	06/05/2006 09:21	2006	5	6	9	21	197559.2861	387432.0875	06/05/2006 09:33	2006	5	6	9	33	196555.0538	389768.9894	3	25.5	-0.25	-3.10	-0.10	0.45	3.11	4.64	4.64	-2.75	-1.46	1.46		2543.539536	0:12:16	736	-1.4	3.2	3.5	-23.3	6.2	6.2
8	242	06/05/2006 09:33	2006	5	6	9	33	196555.0538	389768.9894	06/05/2006 09:34	2006	5	6	9	34	196516.4924	390320.4428	3	25.5	-0.56	-3.01	-0.16	0.44	3.06	10.47	10.47	-2.97	-0.77	0.77		552.8000274	0:00:34	34	-1.1	16.2	16.3	-4.0	19.2	19.2
8	243	06/05/2006 09:34	2006	5	6	9	34	196516.4924	390320.4428	06/05/2006 09:39	2006	5	6	9	39	195705.8896	392268.3737	3	25.4	-0.56	-3.40	-0.14	0.85	3.44	9.38	9.38	-2.92	-1.82	1.82		2109.860562	0:04:56	296	-2.7	6.6	7.1	-22.6	10.0	10.0
8	244	06/05/2006 09:39	2006	5	6	9	39	195705.8896	392268.3737	06/05/2006 09:41	2006	5	6	9	41	196130.9361	393020.535	3	25.5	-0.59	-2.43	0.29	1.24	2.50	13.56	13.56	-2.40	0.68	0.68		863.9508414	0:01:55	115	3.7	6.5	7.5	29.5	9.9	9.9
8	245	06/05/2006 09:41	2006	5	6	9	41	196130.9361	393020.535	06/05/2006 09:43	2006	5	6	9	43	195910.5223	393727.4599	3	25.7	-0.60	-2.16	0.53	0.92	2.24	15.46	15.46	-1.88	-1.21	1.21		740.489804	0:02:42	162	-1.4	4.4	4.6	-17.3	6.5	6.5
8	246	06/05/2006 09:43	2006	5	6	9	43	195910.5223	393727.4599	06/05/2006 09:45	2006	5	6	9	45	195938.0551	394309.0229	3	25.5	-0.32	-2.60	0.45	0.76	2.62	7.03	7.03	-2.61	-0.20	0.20		582.2143531	0:01:39	99	0.3	5.9	5.9	2.7	8.5	8.5
8	247	06/05/2006 09:45	2006	5	6	9	45	195938.0551	394309.0229	06/05/2006 09:46	2006	5	6	9	46	196009.7295	395427.9793	3	25.2	-0.30	-2.43	0.05	0.91	2.44	7.16	7.16	-2.44	-0.15	0.15		1121.24959	0:01:15	75	1.0	14.9	14.9	3.7	17.4	17.4
8	248	06/05/2006 09:46	2006	5	6	9	46	196009.7295	395427.9793	06/05/2006 09:57	2006	5	6	9	57	196483.7109	399454.2459	3	24.8	-0.32	-2.40	-0.25	0.66	2.42	7.62	7.62	-2.42	-0.04	0.04		4054.069662	0:10:52	652	0.7	6.2	6.2	6.7	8.6	8.6
8	249	06/05/2006 09:57	2006	5	6	9	57	196483.7109	399454.2459	06/05/2006 10:04	2006	5	6	10	4	196412.7912	401434.5799	3	24.6	-0.64	-2.13	0.27	0.89	2.23	16.62	16.62	-2.11	-0.71	0.71		1981.603546	0:06:30	390	-0.2	5.1	5.1	-2.1	7.2	7.2
8	250	06/05/2006 10:04	2006	5	6	10	4	196412.7912	401434.5799	06/05/2006 10:11	2006	5	6	10	11	195854.6242	404222.8236	3	25.2	-1.43	-1.77	0.26	1.11	2.27	38.87	38.87	-1.45	-1.74	1.74		2843.56343	0:07:19	439	-1.3	6.4	6.5	-11.3	7.9	7.9
8	251	06/05/2006 10:11	2006	5	6	10	11	195854.6242	404222.8236	06/05/2006 10:16	2006	5	6	10	16	195218.6623	405785.3392	3	25.1	-1.32	-0.82	-0.27	0.57	1.56	58.33	58.33	-0.26	-1.54	1.54		1686.980314	0:04:56	296	-2.1	5.3	5.7	-22.1	6.0	6.0
8	252	06/05/2006 10:16	2006	5	6	10	16	195218.6623	405785.3392	06/05/2006 10:16	2006	5	6	10	16	195050.0218	406668.4704	3	24.9	-0.32	-0.42	-0.21	0.59	0.52	37.27	37.27	-0.35	-0.39	0.39		899.0886279	0:00:27	27	-6.2	32.7	33.3	-10.8	33.6	20.0
8	253	06/05/2006 10:16	2006	5	6	10	16	195050.0218	406668.4704	06/05/2006 10:17	2006	5	6	10	17	195264.7683	406983.7804	3	25.2	0.03	-1.25	-0.13	0.76	1.25	358.69	-21.31	-1.01	0.73	0.73		381.4924636	0:00:12	12	17.9	26.3	31.8	34.3	32.8	20.0
8	254	06/05/2006 10:17	2006	5	6	10	17	195264.7683	406983.7804	06/05/2006 10:17	2006	5	6	10	17	195051.6336	407367.8771	3	25.3	-0.42	-1.36	-0.40	0.54	1.42	17.03	17.03	-0.99	-1.02	1.02		439.2684083	0:00:20	20	-10.7	19.2	22.0	-29.0	23.0	20.0
9	255	24/05/2006 04:19	2006	5	24	4	19	206280.5744	432069.1558	24/05/2006 04:24	2006	5	24	4	24	208114.3204	434799.1773	1	22.1	-2.74	-6.76	-0.22	0.00	7.30	22.03	22.03	-7.14	1.50	1.50		3288.71434	0:05:30	330	5.6	8.3	10.0	33.9	17.1	17.1
9	256	24/05/2006 04:24	2006	5	24	4	24	208114.3204	434799.1773	24/05/2006 04:28	2006	5	24	4	28	208951.1298	435633.1094	1	22.1	-2.25	-7.05	-0.28	0.00	7.40	17.67	17.67	-6.57	3.41	3.41	300	1181.39438	0:04:21	261	3.2	3.2	4.5	45.1	11.1	11.1
9	257	24/05/2006 04:28	2006	5	24	4	28	208951.1298	435633.1094	24/05/2006 04:40	2006	5	24	4	40	209369.2168	436783.4704	1	22.0	-2.02	-7.06	0.01	0.01	7.35	15.97	15.97	-7.33	0.51	0.51		1223.980053	0:11:25	685	0.6	1.7	1.8	20.0	9.1	9.1
9	258	24/05/2006 04:40	2006	5	24	4	40	209369.2168	436783.4704	24/05/2006 04:43	2006	5	24	4	43	209261.6451	437670.4783	1	21.8	-2.30	-6.77	0.18	0.01	7.15	18.77	18.77	-6.44	-3.10	3.10	220	893.5070073	0:02:47	167	-0.6	5.3	5.4	-6.9	11.8	11.8
9	259	24/05/2006 04:43	2006	5	24	4	43	209261.6451	437670.4783	24/05/2006 04:44	2006	5	24	4	44	209971.705	438436.0986	1	21.9	-2.56	-7.04	-0.01	0.00	7.49	19.99	19.99	-6.91	2.91	2.91	300	1044.202767	0:01:51	111	6.4	6.9	9.4	42.8	16.3	16.3
9	260	24/05/2006 04:44	2006	5	24	4	44	209971.705	438436.0986	24/05/2006 04:46	2006	5	24	4	46	210189.7348	438852.3857	1	21.7	-2.57	-7.34	-0.11	0.00	7.78	19.30	19.30	-7.70	1.13	1.13	300	469.9276355	0:01:47	107	2.0	3.9	4.4	27.6	12.1	12.1
9	261	24/05/2006 04:46	2006	5	24	4	46	210189.7348	438852.3857	24/05/2006 04:52	2006	5	24	4	52	211528.5497	440600.5591	1	21.7	-2.58	-6.97	0.06	0.00	7.43	20.32	20.32	-7.10	2.19	2.19		2201.939064	0:05:26	326	4.1	5.4	6.8	37.4	13.9	13.9
9	262	24/05/2006 04:52	2006	5	24	4	52	211528.5497	440600.5591	24/05/2006 04:57	2006	5	24	4	57	212526.7755	442028.1912	1	21.8	-2.64	-6.79	0.12	0.00	7.28	21.26	21.26	-7.07	1.72	1.72	250	1742.006921	0:04:57	297	3.4	4.8	5.9	35.0	12.9	12.9
9	263	24/05/2006 04:57	2006	5	24	4	57	212526.7755	442028.1912	24/05/2006 05:03	2006	5	24	5	3	213182.3688	443930.2055	1	22.0	-2.91	-6.52	0.08	0.00	7.14	24.03	24.03	-7.12	-0.62	0.62	200	2011.830248	0:06:20	380	1.7	5.0	5.3	19.0	12.4	12.4
9	264	24/05/2006 05:51	2006	5	24	5	51	213759.6371	445282.999	24/05/2006 07:03	2006	5	24	7	3	211284.1277	456463.7505	2	22.4	-1.74	-5.79	0.07	0.24	6.05	16.71	16.71	-5.28	-2.95	2.95	200	11451.52175	1:12:02	722	-0.6	2.6	2.6	-12.5	7.9	7.9
9	265	24/05/2006 07:03	2006	5	24	7	3	211284.1277	456463.7505	24/05/2006 07:05	2006	5	24	7	5	210352.3248	459868.7839	2	22.7	-1.00	-5.38	0.05	0.44	5.48	10.52	10.52	-4.93	-2.39	2.39		3530.227938	0:02:44	164	-5.7	20.8	21.5	-15.3	26.5	20.0
9	266	24/05/2006 07:05	2006	5	24	7	5	210352.3248	459868.7839	24/05/2006 07:08	2006	5	24	7	8	209898.015	461629.7146	2	23.0	-1.29	-5.77	-0.05	0.27	5.91	12.65	12.65	-5.26	-2.69	2.69		1818.591345	0:02:12	132	-3.4	13.3	13.8	-14.5	19.0	19.0
9	267	24/05/2006 07:08	2006	5	24	7	8	209898.015	461629.7146	24/05/2006 07:20	2006	5	24	7	20	205006.0926	465602.6447	2	23.0	-1.91	-5.76	-0.08	0.22	6.07	18.30	18.30	-2.15	-5.67	5.67		6301.989987	0:11:55	715	-6.8	5.6	8.8	-50.9	11.0	11.0
9	268	24/05/2006 07:20	2006	5	24	7	20	205006.0926	465602.6447	24/05/2006 07:22	2006	5	24	7	22	202444.2883	465500.8453	2	23.2	-1.86	-5.79	-0.07	0.27	6.08	17.78	17.78	2.08	-5.71	5.71		2563.826089	0:02:06	126	-20.3	-0.8	20.3	-92.3	18.3	18.3
9	269	24/05/2006 07:22	2006	5	24	7	22	202444.2883	465500.8453	24/05/2006 07:27	2006	5	24	7	27	201353.688	466681.6839	2	23.4	-1.58	-5.88	-0.08	0.28	6.09	15.05	15.05	-3.25	-5.15	5.15		1607.416878	0:04:55	295	-3.7	4.0	5.4	-42.7	8.7	8.7
9	270	24/05/2006 07:27	2006	5	24	7	27	201353.688	466681.6839	24/05/2006 07:27	2006	5	24	7	27	201365.1723	466763.399	2	23.5	-1.90	-5.59	-0.02	0.31	5.91	18.79	18.79	-5.80	-1.11	1.11		82.51815014	0:00:17	17	0.7	4.8	4.9	8.0	10.7	10.7
9	271	24/05/2006 07:27	2006	5	24	7	27	201365.1723	466763.399	24/05/2006 07:32	2006	5	24	7	32	199353.2815	467579.6047	2	23.6	-1.50	-5.21	-0.10	0.51	5.42	16.07	16.07	-0.57	-5.39	5.39		2171.15085	0:04:46	286	-7.0	2.9	7.6	-67.9	8.2	8.2
9	272	24/05/2006 07:32	2006	5	24	7	32	199353.2815	467579.6047	24/05/2006 07:34	2006	5	24	7	34	198228.2424	469024.2317	2	23.5	-1.44	-4.57	0.19	0.72	4.79	17.47	17.47	-2.72	-3.94	3.94		1831.027173	0:02:06	126	-8.9	11.4	14.5	-37.9	17.2	17.2
9	273	24/05/2006 07:34	2006	5	24	7	34	198228.2424	469024.2317	24/05/2006 07:36	2006	5	24	7	36	197710.8997	469514.0616	2	23.9	-1.80	-4.40	0.37	0.76	4.75	22.26	22.26	-1.72	-4.43	4.43		712.4441641	0:02:28	148	-3.5	3.3	4.8	-46.6	6.5	6.5
10	274	25/05/2006 04:20	2006	5	25	4	20	206660	428344	25/05/2006 04:25	2006	5	25	4	25	207603.9756	434426.1799	1	24.5	-1.22	-3.28	-0.13	0.00	3.50	20.39	20.39	-3.42	-0.70	0.70		6154.998133	0:05:59	359	2.6	16.9	17.1	8.8	20.6	20.0
10	275	25/05/2006 04:25	2006	5	25	4	25	207603.9756	434426.1799	25/05/2006 04:26	2006	5	25	4	26	207716.3114	434817.9414	1	24.5	-1.40	-3.57	0.11	0.00	3.83	21.40	21.40	-3.82	-0.36	0.36		407.5492466	0:00:44	44	2.6	8.9	9.3	16.0	13.1	13.1
10	276	25/05/2006 04:26	2006	5	25	4	26	207716.3114	434817.9414	25/05/2006 04:30	2006	5	25	4	30	208094.431	435746.7317	1	24.6	-1.01	-3.55	0.27	0.00	3.69	15.85	15.85	-3.67	0.40	0.40		1002.809011	0:03:40	220	1.7	4.2	4.5	22.2	8.2	8.2
10	277	25/05/2006 04:30	2006	5	25	4	30	208094.431	435746.7317	25/05/2006 04:31	2006	5	25	4	31	207526.1763	437096.1368	1	24.6	-0.99	-3.13	0.18	0.00	3.28	17.55	17.55	-2.50	-2.12	2.12		1464.174678	0:01:08	68	-8.4	20.0	21.7	-22.8	24.2	20.0
10	278	25/05/2006 04:31	2006	5	25	4	31	207526.1763	437096.1368	25/05/2006 04:32	2006	5	25	4	32	206100.8184	437451.5185	1	24.5	-1.14	-2.98	-0.17	0.00	3.19	20.99	20.99	0.39	-3.17	3.17		1468.993267	0:00:54	54	-26.6	6.6	27.5	-76.0	27.1	20.0
10	279	25/05/2006 04:32	2006	5	25	4	32	206100.8184	437451.5185	25/05/2006 04:36	2006	5	25	4	36	205449.3463	437479.6359	1	24.2	-1.28	-2.58	-0.32	0.00	2.88	26.46	26.46	1.17	-2.63	2.63		652.078618	0:04:20	260	-2.5	0.1	2.5	-87.5	1.3	1.3
10	280	25/05/2006 04:36	2006	5	25	4	36	205449.3463	437479.6359	25/05/2006 04:40	2006	5	25	4	40	204655.5377	438488.8572	1	24.2	-1.60	-2.21	-0.05	0.00	2.73	35.87	35.87	-0.75	-2.62	2.62		1284.001498	0:03:40	220	-3.6	4.6	5.8	-38.2	6.6	6.6
10	281	25/05/2006 04:40	2006	5	25	4	40	204655.5377	438488.8572	25/05/2006 04:43	2006	5	25	4	43	202774.5638	440073.8694	1	24.2	-1.68	-2.22	0.23	0.00	2.78	37.10	37.10	-0.15	-2.78	2.78		2459.741148	0:02:57	177	-10.6	9.0	13.9	-49.9	14.0	14.0
10	282	25/05/2006 04:43	2006	5	25	4	43	202774.5638	440073.8694	25/05/2006 04:48	2006	5	25	4	48	202200.4012	440608.2416	1	24.3	-1.96	-2.29	0.25	0.00	3.02	40.46	40.46	-0.13	-3.01	3.01		784.3572296	0:05:08	308	-1.9	1.7	2.6	-47.1	2.7	2.7
10	283	25/05/2006 04:48	2006	5	25	4	48	202200.4012	440608.2416	25/05/2006 04:50	2006	5	25	4	50	202310.6036	440978.9474	1	24.2	-2.18	-2.13	0.06	0.00	3.05	45.59	45.59	-2.66	-1.48	1.48		386.7394848	0:02:11	131	0.8	2.8	3.0	16.6	5.6	5.6
10	284	25/05/2006 04:50	2006	5	25	4	50	202310.6036	440978.9474	25/05/2006 04:51	2006	5	25	4	51	202229.1259	441125.9372	1	24.3	-2.05	-2.03	0.04	0.00	2.88	45.36	45.36	-0.78	-2.78	2.78		168.0613777	0:00:25	25	-3.3	5.9	6.7	-29.0	7.5	7.5
10	285	25/05/2006 04:51	2006	5	25	4	51	202229.1259	441125.9372	25/05/2006 04:54	2006	5	25	4	54	200606.752	441695.7318	1	24.4	-2.14	-2.46	0.14	0.00	3.26	40.94	40.94	1.20	-3.03	3.03		1719.524045	0:03:09	189	-8.6	3.0	9.1	-70.6	7.9	7.9
10	286	25/05/2006 04:54	2006	5	25	4	54	200606.752	441695.7318	25/05/2006 04:54	2006	5	25	4	54	200960.4814	442723.0365	1	24.3	-2.13	-2.85	0.02	0.00	3.56	36.80	36.80	-3.39	-1.09	1.09		1086.4987	0:00:42	42	8.5	24.8	26.2	19.0	29.6	20.0
10	287	25/05/2006 04:54	2006	5	25	4	54	200960.4814	442723.0365	25/05/2006 04:55	2006	5	25	4	55	201174.8736	443623.3817	1	24.2	-2.02	-2.98	-0.10	0.00	3.60	34.13	34.13	-3.37	-1.28	1.28		925.5189962	0:00:54	54	4.0	16.8	17.3	13.4	20.7	20.0
10	288	25/05/2006 04:55	2006	5	25	4	55	201174.8736	443623.3817	25/05/2006 04:56	2006	5	25	4	56	201360.1513	444376.888	1	24.2	-2.05	-3.18	0.01	0.00	3.78	32.81	32.81	-3.58	-1.23	1.23		775.9508031	0:00:31	31	5.9	23.9	24.6	13.8	28.2	20.0
10	289	25/05/2006 04:56	2006	5	25	4	56	201360.1513	444376.888	25/05/2006 04:58	2006	5	25	4	58	200763.5789	445966.078	1	24.2	-2.06	-3.13	0.07	0.00	3.74	33.35	33.35	-2.21	-3.03	3.03		1697.475607	0:02:03	123	-4.9	12.9	13.8	-20.6	16.0	16.0
10	290	25/05/2006 04:58	2006	5	25	4	58	200763.5789	445966.078	25/05/2006 05:00	2006	5	25	5	0	200676.195	446214.5495	1	24.2	-1.88	-2.94	0.00	0.00	3.49	32.65	32.65	-2.15	-2.75	2.75		263.3895351	0:02:05	125	-0.7	2.0	2.1	-19.4	4.3	4.3
10	291	25/05/2006 05:00	2006	5	25	5	0	200676.195	446214.5495	25/05/2006 05:02	2006	5	25	5	2	200394.7513	446704.0718	1	24.2	-1.78	-2.90	0.01	0.00	3.41	31.53	31.53	-1.63	-2.99	2.99		564.6614998	0:01:54	114	-2.5	4.3	5.0	-29.9	6.6	6.6
10	292	25/05/2006 05:02	2006	5	25	5	2	200394.7513	446704.0718	25/05/2006 05:03	2006	5	25	5	3	200271.2616	447607.2985	1	24.0	-1.74	-2.62	-0.01	0.00	3.15	33.64	33.64	-2.36	-2.08	2.08		911.6293649	0:01:02	62	-2.0	14.6	14.7	-7.8	17.1	17.1
10	293	25/05/2006 05:03	2006	5	25	5	3	200271.2616	447607.2985	25/05/2006 05:07	2006	5	25	5	7	199574.0925	448869.126	1	23.9	-1.79	-2.57	0.02	0.00	3.13	34.89	34.89	-1.38	-2.81	2.81		1441.614895	0:03:43	223	-3.1	5.7	6.5	-28.9	7.8	7.8
10	294	25/05/2006 05:07	2006	5	25	5	7	199574.0925	448869.126	25/05/2006 05:09	2006	5	25	5	9	199659.6208	450179.6732	1	24.1	-1.75	-2.71	0.00	0.00	3.23	32.91	32.91	-2.82	-1.57	1.57		1313.335159	0:02:03	123	0.7	10.7	10.7	3.7	13.5	13.5
10	295	25/05/2006 05:09	2006	5	25	5	9	199659.6208	450179.6732	25/05/2006 05:10	2006	5	25	5	10	199537.5939	450797.1903	1	23.9	-1.70	-2.62	-0.02	0.00	3.13	32.92	32.92	-2.24	-2.18	2.18		629.458419	0:01:30	90	-1.4	6.9	7.0	-11.2	9.2	9.2
10	296	25/05/2006 05:10	2006	5	25	5	10	199537.5939	450797.1903	25/05/2006 05:13	2006	5	25	5	13	199810.2982	451420.8055	2	23.9	-1.65	-2.85	0.06	0.00	3.30	30.06	30.06	-3.27	-0.37	0.37		680.6346612	0:02:20	140	1.9	4.5	4.9	23.6	8.1	8.1
10	297	25/05/2006 05:13	2006	5	25	5	13	199810.2982	451420.8055	25/05/2006 05:14	2006	5	25	5	14	200489.1392	452484.0388	2	24.0	-1.57	-2.84	0.04	0.00	3.24	29.01	29.01	-3.24	0.20	0.20	100	1261.463539	0:01:10	70	9.7	15.2	18.0	32.6	21.3	20.0
10	298	25/05/2006 05:14	2006	5	25	5	14	200489.1392	452484.0388	25/05/2006 05:16	2006	5	25	5	16	201103.708	453258.9668	2	24.0	-1.61	-2.76	-0.01	0.00	3.20	30.35	30.35	-3.16	0.45	0.45		989.0440875	0:02:34	154	4.0	5.0	6.4	38.4	9.6	9.6
10	299	25/05/2006 05:16	2006	5	25	5	16	201103.708	453258.9668	25/05/2006 05:17	2006	5	25	5	17	201250.8936	453343.717	2	23.9	-1.64	-2.88	-0.07	0.00	3.32	29.63	29.63	-2.86	1.68	1.68		169.8416523	0:00:41	41	3.6	2.1	4.1	60.1	7.0	7.0
10	300	25/05/2006 05:17	2006	5	25	5	17	201250.8936	453343.717	25/05/2006 05:17	2006	5	25	5	17	201428.5022	453707.8687	2	23.9	-1.64	-2.84	-0.03	0.00	3.28	30.03	30.03	-3.27	-0.23	0.23		405.1558637	0:00:24	24	7.2	14.9	16.5	26.0	19.8	19.8
10	301	25/05/2006 05:17	2006	5	25	5	17	201428.5022	453707.8687	25/05/2006 05:22	2006	5	25	5	22	201671.0766	455417.4533	2	23.8	-1.55	-2.75	0.04	0.00	3.16	29.36	29.36	-2.94	-1.15	1.15		1726.708397	0:04:40	280	0.9	6.1	6.2	8.1	9.1	9.1
10	302	25/05/2006 05:22	2006	5	25	5	22	201671.0766	455417.4533	25/05/2006 05:28	2006	5	25	5	28	202465.8984	456695.8293	2	23.6	-1.57	-2.76	0.04	0.00	3.18	29.55	29.55	-3.17	0.13	0.13		1505.319552	0:06:27	387	2.1	3.3	3.9	31.9	7.1	7.1
10	303	25/05/2006 05:28	2006	5	25	5	28	202465.8984	456695.8293	25/05/2006 05:32	2006	5	25	5	32	202676.2211	457328.1886	2	23.7	-1.63	-2.88	0.00	0.00	3.31	29.45	29.45	-3.25	-0.64	0.64	540	666.4186753	0:03:41	221	0.9	2.9	3.0	18.4	6.3	6.3
10	304	25/05/2006 05:32	2006	5	25	5	32	202676.2211	457328.1886	25/05/2006 05:36	2006	5	25	5	36	203977.7981	461234.3568	2	23.8	-1.45	-2.92	0.03	0.00	3.27	26.40	26.40	-3.23	-0.45	0.45		4117.311375	0:04:18	258	5.0	15.1	16.0	18.4	19.2	19.2
10	305	25/05/2006 05:36	2006	5	25	5	36	203977.7981	461234.3568	25/05/2006 05:53	2006	5	25	5	53	212453.2194	465445.6705	2	23.8	-1.19	-2.82	0.09	0.00	3.06	22.94	22.94	-2.32	1.99	1.99		9464.033439	0:16:35	995	8.5	4.2	9.5	63.6	11.8	11.8
10	306	25/05/2006 05:53	2006	5	25	5	53	212453.2194	465445.6705	25/05/2006 05:55	2006	5	25	5	55	212823.3187	463367.4982	2	23.8	-1.12	-2.86	0.13	0.00	3.07	21.40	21.40	2.62	1.61	1.61		2110.870298	0:01:59	119	3.1	-17.5	17.7	169.9	15.1	15.1
10	307	25/05/2006 05:55	2006	5	25	5	55	212823.3187	463367.4982	25/05/2006 06:02	2006	5	25	6	2	213842.6427	462510.8333	2	23.9	-1.26	-2.68	0.14	0.00	2.96	25.25	25.25	0.76	2.86	2.86		1331.501435	0:07:00	420	2.4	-2.0	3.2	130.0	2.4	2.4
10	308	25/05/2006 06:02	2006	5	25	6	2	213842.6427	462510.8333	25/05/2006 06:06	2006	5	25	6	6	214156.2282	463927.1758	2	23.9	-1.16	-2.45	0.00	0.00	2.71	25.27	25.27	-2.64	-0.60	0.60		1450.641883	0:04:16	256	1.2	5.5	5.7	12.5	8.3	8.3
10	309	25/05/2006 06:06	2006	5	25	6	6	214156.2282	463927.1758	25/05/2006 06:13	2006	5	25	6	13	215364.5112	465101.7379	2	24.1	-0.99	-2.41	-0.08	0.00	2.61	22.27	22.27	-2.39	1.04	1.04		1685.094633	0:06:49	409	3.0	2.9	4.1	45.8	6.5	6.5
10	310	25/05/2006 06:13	2006	5	25	6	13	215364.5112	465101.7379	25/05/2006 06:18	2006	5	25	6	18	215060.4437	466998.6764	2	24.1	-1.07	-2.30	-0.09	0.00	2.54	24.94	24.94	-2.10	-1.42	1.42		1921.153961	0:04:35	275	-1.1	6.9	7.0	-9.1	9.1	9.1
10	311	25/05/2006 06:18	2006	5	25	6	18	215060.4437	466998.6764	25/05/2006 06:19	2006	5	25	6	19	215453.6485	467677.6262	2	24.2	-1.05	-2.47	-0.11	0.01	2.68	23.13	23.13	-2.66	0.32	0.32		784.5909617	0:00:55	55	7.1	12.3	14.3	30.1	16.9	16.9
10	312	25/05/2006 06:19	2006	5	25	6	19	215453.6485	467677.6262	25/05/2006 06:23	2006	5	25	6	23	215433.03	468288.1548	2	24.3	-0.83	-2.63	-0.04	0.01	2.76	17.58	17.58	-2.60	-0.92	0.92		610.8765865	0:04:33	273	-0.1	2.2	2.2	-1.9	4.8	4.8
10	313	25/05/2006 06:23	2006	5	25	6	23	215433.03	468288.1548	25/05/2006 06:29	2006	5	25	6	29	216662.9624	470845.3856	2	24.4	-0.53	-2.56	0.06	0.00	2.61	11.60	11.60	-2.53	0.64	0.64		2837.633418	0:05:36	336	3.7	7.6	8.4	25.7	11.0	11.0
10	314	25/05/2006 06:29	2006	5	25	6	29	216662.9624	470845.3856	25/05/2006 06:53	2006	5	25	6	53	217917.8882	472688.1365	2	24.8	-0.41	-2.35	0.10	0.04	2.39	9.93	9.93	-2.17	0.98	0.98		2229.477357	0:23:55	1435	0.9	1.3	1.6	34.3	3.7	3.7
10	315	25/05/2006 06:53	2006	5	25	6	53	217917.8882	472688.1365	25/05/2006 06:54	2006	5	25	6	54	216890.2411	473879.1109	2	25.1	-0.41	-2.52	0.17	0.04	2.55	9.33	9.33	-1.63	-1.96	1.96		1573.0475	0:01:35	95	-10.8	12.5	16.6	-40.8	18.2	18.2
10	316	25/05/2006 06:54	2006	5	25	6	54	216890.2411	473879.1109	25/05/2006 06:58	2006	5	25	6	58	216204.2007	474124.0036	2	25.3	-0.27	-2.88	0.15	0.00	2.89	5.42	5.42	-0.71	-2.80	2.80		728.4393653	0:03:34	214	-3.2	1.1	3.4	-70.4	4.1	4.1
11	317	30/05/2006 04:58	2006	5	30	4	58	206155.7856	429001.0266	30/05/2006 05:02	2006	5	30	5	2	206506.9062	430582.2713	1	22.7	-0.12	-5.11	0.03	0.00	5.11	1.34	1.34	-5.01	0.99	0.99		1619.759442	0:03:59	239	1.5	6.6	6.8	12.5	11.8	11.8
11	318	30/05/2006 05:02	2006	5	30	5	2	206506.9062	430582.2713	30/05/2006 05:03	2006	5	30	5	3	206864.3551	431844.1658	1	22.7	-0.43	-5.11	0.06	0.00	5.13	4.78	4.78	-5.03	0.98	0.98	10	1311.543915	0:00:59	59	6.1	21.4	22.2	15.8	27.3	20.0
11	319	30/05/2006 05:03	2006	5	30	5	3	206864.3551	431844.1658	30/05/2006 05:04	2006	5	30	5	4	207218.8436	432946.2207	1	22.5	-0.85	-5.24	-0.08	0.00	5.31	9.26	9.26	-5.25	0.79	0.79		1157.664426	0:01:21	81	4.4	13.6	14.3	17.8	19.5	19.5
11	320	30/05/2006 05:04	2006	5	30	5	4	207218.8436	432946.2207	30/05/2006 05:15	2006	5	30	5	15	209256.7254	436548.8109	1	22.1	-0.68	-4.88	-0.18	0.00	4.93	7.88	7.88	-4.58	1.82	1.82		4139.03591	0:10:46	646	3.2	5.6	6.4	29.5	11.0	11.0
11	321	30/05/2006 05:15	2006	5	30	5	15	209256.7254	436548.8109	30/05/2006 05:17	2006	5	30	5	17	209957.0653	437716.3387	1	22.1	-0.34	-4.67	0.05	0.00	4.69	4.17	4.17	-4.18	2.11	2.11		1361.468813	0:01:36	96	7.3	12.2	14.2	31.0	18.4	18.4
11	322	30/05/2006 05:17	2006	5	30	5	17	209957.0653	437716.3387	30/05/2006 05:24	2006	5	30	5	24	211849.6705	440864.9317	1	22.1	-0.68	-4.68	0.12	0.00	4.73	8.32	8.32	-4.36	1.82	1.82		3673.634764	0:06:55	415	4.6	7.6	8.9	31.0	13.2	13.2
11	323	30/05/2006 05:24	2006	5	30	5	24	211849.6705	440864.9317	30/05/2006 05:25	2006	5	30	5	25	212470.6403	442017.1311	1	22.0	-0.88	-4.47	0.00	0.00	4.55	11.18	11.18	-4.35	1.34	1.34		1308.880001	0:01:29	89	7.0	12.9	14.7	28.3	19.1	19.1
11	324	30/05/2006 05:25	2006	5	30	5	25	212470.6403	442017.1311	30/05/2006 05:26	2006	5	30	5	26	213349.4034	442557.1335	1	22.2	-0.71	-4.51	-0.04	0.00	4.56	8.94	8.94	-2.96	3.47	3.47		1031.419974	0:00:43	43	20.4	12.6	24.0	58.4	27.0	20.0
11	325	30/05/2006 05:26	2006	5	30	5	26	213349.4034	442557.1335	30/05/2006 05:38	2006	5	30	5	38	213852.6377	444941.061	1	22.3	-0.87	-4.49	-0.03	0.00	4.58	10.99	10.99	-4.58	0.07	0.07		2436.463667	0:11:50	710	0.7	3.4	3.4	11.9	8.0	8.0
11	326	30/05/2006 05:38	2006	5	30	5	38	213852.6377	444941.061	30/05/2006 05:39	2006	5	30	5	39	214456.079	445779.5232	2	22.3	-0.73	-4.30	-0.07	0.00	4.36	9.70	9.70	-3.92	1.91	1.91		1033.034459	0:01:09	69	8.7	12.2	15.0	35.7	18.9	18.9
11	327	30/05/2006 05:39	2006	5	30	5	39	214456.079	445779.5232	30/05/2006 05:45	2006	5	30	5	45	213987.9878	447041.9404	2	22.3	-0.58	-4.26	0.00	0.00	4.30	7.75	7.75	-3.79	-2.02	2.02		1346.404981	0:06:14	374	-1.3	3.4	3.6	-20.3	7.4	7.4
11	328	30/05/2006 05:45	2006	5	30	5	45	213987.9878	447041.9404	30/05/2006 05:49	2006	5	30	5	49	215435.3345	447914.7488	2	22.2	-0.58	-4.31	0.00	0.00	4.35	7.70	7.70	-2.72	3.39	3.39	100	1690.14997	0:03:52	232	6.2	3.8	7.3	58.9	10.0	10.0
11	329	30/05/2006 05:49	2006	5	30	5	49	215435.3345	447914.7488	30/05/2006 05:51	2006	5	30	5	51	215456.735	448347.4064	2	22.2	-0.51	-4.21	-0.02	0.00	4.24	6.88	6.88	-4.23	-0.30	0.30	100	433.18657	0:02:14	134	0.2	3.2	3.2	2.8	7.5	7.5
11	330	30/05/2006 05:51	2006	5	30	5	51	215456.735	448347.4064	30/05/2006 05:55	2006	5	30	5	55	215952.9121	450382.1884	2	22.0	-0.41	-3.76	0.05	0.08	3.78	6.19	6.19	-3.75	0.49	0.49		2094.404337	0:03:56	236	2.1	8.6	8.9	13.7	12.6	12.6
11	331	30/05/2006 05:55	2006	5	30	5	55	215952.9121	450382.1884	30/05/2006 06:09	2006	5	30	6	9	215231.8456	450281.8567	2	22.1	-0.36	-3.35	0.03	0.17	3.37	6.08	6.08	0.81	-3.27	3.27		728.0132733	0:13:43	823	-0.9	-0.1	0.9	-97.9	0.1	0.1
11	332	30/05/2006 06:09	2006	5	30	6	9	215231.8456	450281.8567	30/05/2006 06:11	2006	5	30	6	11	215531.7259	449940.2423	2	22.2	-0.33	-3.21	0.00	0.23	3.23	5.87	5.87	2.20	2.37	2.37		454.5641834	0:01:38	98	3.1	-3.5	4.6	138.7	2.4	2.4
11	333	30/05/2006 06:11	2006	5	30	6	11	215531.7259	449940.2423	30/05/2006 06:14	2006	5	30	6	14	216018.8785	450703.3213	2	22.3	-0.30	-3.16	0.05	0.25	3.17	5.39	5.39	-2.82	1.45	1.45		905.3216052	0:03:40	220	2.2	3.5	4.1	32.6	6.9	6.9
11	334	30/05/2006 06:14	2006	5	30	6	14	216018.8785	450703.3213	30/05/2006 06:25	2006	5	30	6	25	214558.8937	450371.6523	2	22.5	-0.40	-3.43	-0.02	0.20	3.45	6.64	6.64	1.15	-3.26	3.26		1497.183982	0:10:21	621	-2.4	-0.5	2.4	-102.8	1.3	1.3
