# Supplementary material for: Deriving movement properties and the effect of the environment from the Brownian bridge movement model in monkeys and birds
Source: Mov Ecol. 2015 Jun 15;3(1):18. doi: 10.1186/s40462-015-0043-8 (PMC4466871; doi:10.1186/s40462-015-0043-8)
Supplement: Additional file 6 — R scripts (second study). R scripts used in the second case study. [file 40462_2015_43_MOESM6_ESM.zip › BE/BE_analysis.r]

setwd('C:\\work\\RES\\P_kevin_buchin\\analysis')

library(MASS)
# library(VGAM)
library(lme4)


BE <- read.csv('BE.csv')

Datestr1 <- as.character(BE$Datestr1)
Datestr2 <- as.character(BE$Datestr2)

dtstr1 <- paste ( BE$Year1, '-',BE$Month1, '-',BE$Day1, ' ',BE$Hour1, ':',BE$Min1, sep='' ) 
BE$date1 <- strptime( dtstr1, "%Y-%m-%d %H:%M", tz="Asia/Jerusalem" )
dtstr2 <- paste ( BE$Year2, '-',BE$Month2, '-',BE$Day2, ' ',BE$Hour2, ':',BE$Min2, sep='' ) 
BE$date2 <- strptime( dtstr2, "%Y-%m-%d %H:%M", tz="Asia/Jerusalem" )
BE$FM3 <- as.factor(BE$FlightMode)   # flight mode with 3 categories

BEb <- BE[ BE$FlightMode==1 | BE$FlightMode==3, ]
BEb$FlightMode[ BEb$FlightMode==1 ] <- 0
BEb$FlightMode[ BEb$FlightMode==3 ] <- 1
BEb$FM2 <- as.factor(BEb$FlightMode)   # flight mode with 3 categories

##

# To analyse the situation: plot a poster with three columns, eleven rows.
#
#   Column 1: TKE, column 2: TailWindSP, column 3: SideWindSP
#   Rows 1 to 11: 11 individual birds
#
#   each plot: kernel prob.density for flap (solid black), intermediate (dash) 
#     and soar (solid grey)
#

bi2 <- as.integer(BEb$BirdID)==11
bi3 <- as.integer(BE$BirdID)==11

# check out the pattern of TKE for the two and three different groups:
boxplot(TKE~FM2, data=BEb[bi2,])
boxplot(TKE~FM3, data=BE[bi3,])

boxplot(TailWindSp~FM2, data=BEb[bi2,])
boxplot(TailWindSp~FM3, data=BE[bi3,])

boxplot(SideWindSp~FM2, data=BEb[bi2,])
boxplot(SideWindSp~FM3, data=BE[bi3,])

M1 = glm(FM2~TKE, family=binomial(logit), data=BEb)

isF <- BEb$FM2 == 0
isS <- BEb$FM2 == 1

TKEp <- data.frame( TKE = c( 0, 0.1, seq(from=0.1,to=0.3,by=0.01), 2) )
FSp <- predict(M1, type="response", newdata=TKEp)

plot(x=TKEp$TKE, y=FSp, type='l', lwd=1.5, 
     xlab="TKE",
     ylab="Fraction of time soaring",
     main= paste('Bird', unb[i]) )
points( BEb$TKE[isF], BEb$FlightMode[isF], pch=1 )
points( BEb$TKE[isS], BEb$FlightMode[isS], pch=3, col='red') 

x2 <- TKEp$TKE
y2 <- exp(x2*74.15815-16.03612)/(1+exp(x2*74.15815-16.03612))
lines(x2, y2, type='l',col='green')
confint(M1)

###

bid <- as.integer(BEb$BirdID)<6
BE5 <- BEb[bid,]
M2 = glmer(FM2~TailWindSp + (1 | BirdID), family=binomial(logit), data=BEb)
summary(M2)


# ..
bid <- BE$BirdID==10
boxplot(TKE~FM3, subset=bid ,data=BEb)


# check out the pattern of TKE for the three different groups:
boxplot(TKE~FM2, data=BEb)
boxplot(WindSp~FM3, data=BE)

unb <- unique(BEb$BirdID)

for(i in 1:length(unb)){
  bid <- BEb$BirdID==unb[i]
  
  M1 = glm(FM2~TKE, family=binomial(logit), data=BEb[bid,])
  
  isF <- BEb$FM2[bid] == 0
  isS <- BEb$FM2[bid] == 1
  
  TKEp <- data.frame( TKE = c( 0, 0.1, seq(from=0.1,to=0.3,by=0.01), 2) )
  FSp <- predict(M1, type="response", newdata=TKEp)
  
  windows()
  plot(x=TKEp$TKE, y=FSp, type='l', lwd=1.5, 
       xlab="TKE",
       ylab="Fraction of time soaring",
       main= paste('Bird', unb[i]) )
  points( BEb$TKE[isF], BEb$FlightMode[isF], pch=1 )
  points( BEb$TKE[isS], BEb$FlightMode[isS], pch=3, col='red') 
  
}

options(show.signif.stars=F)         # turn off significance stars (optional)
anova(M1, test="Chisq")


M2 = glmer(FM2~TKE + (1 | BirdID), family=binomial(logit), data=BEb)
summary(M2)


M3 = glmer(FM2~SideWindSp + (1 | BirdID), family=binomial(logit), data=BEb)
summary(M3)

anova(M2, test="Chisq")


summary( vglm( FlightMode ~ TKE, data = BE, family="multinomial"))
M1 <- glmer(FlightMode ~ TailWindSp + (1 | BirdID), data = BEb, family = binomial)
M2 <- glmer(FlightMode ~ TailWindSp + SideWindSp + (1 | BirdID), data = BEb, family = binomial)
anova(M1,M2)

# TailWindSp & SideWindSp are highly significant
# and are uncorrelated: cor.test(BEb$TailWindSp,BEb$SideWindSp)

########
# additional analyses 31 july 2014


# average time-interval and per bird
birds = unique(BEb$BirdID)
nrbirds = length(birds)
DTm = vector(mode='numeric', nrbirds)
DTs = vector(mode='numeric', nrbirds)
Dur = vector(mode='numeric', nrbirds)
Nr =  vector(mode='numeric', nrbirds)
for(i in 1:nrbirds){
  idx = (BEb$BirdID==birds[i])
  dt = difftime(BEb$date2[idx],BEb$date1[idx],unit="min")
  DTm[i] = mean(dt)
  DTs[i] = sd(dt)
  
  d1 = BEb$date1[idx]
  d2 = BEb$date2[idx]
  nrobs = length(d1)+1
  
  Dur[i] = difftime(d2[nrobs],d1[1],unit="min")
  Nr[i] = nrobs
}

obs.interval=data.frame(mean.min=DTm,std.min=DTs,Dur.min=Dur,Nrobs=Nr)

  
