# Supplementary material for: Deriving movement properties and the effect of the environment from the Brownian bridge movement model in monkeys and birds
Source: Mov Ecol. 2015 Jun 15;3(1):18. doi: 10.1186/s40462-015-0043-8 (PMC4466871; doi:10.1186/s40462-015-0043-8)
Supplement: Additional file 6 — R scripts (second study). R scripts used in the second case study. [file 40462_2015_43_MOESM6_ESM.zip › BE/speed_comparison.r]

# Info from Stef:
#
# I have computed the spatial distribution inside
# the 99% isopleth of the computed home range, inside 
# the RDa file in a variable named "speeds".
#
# The reported value is the mean speed predicted by 
# the BBMM over a five minute interval starting at 
# the point in time where the position was fixed. 
# The reported value is a weighted average over time,
# weighted by the probability density at the fixed 
# location at that time.
#
# It also contains a variable named "tr" which contains 
# information about the measured locations. It is based 
# on the ltraj class from package adehabitat, but enhanced 
# to deal with Brownian bridges.

###########################################################
# Analysis:
#  - associate each value (grid cell) in 'speeds' with
#    the corresponding flight mode (this requires a bit of data
#    handling and calculation of distances from point to line)
#  - conduct a simple t-test if possible, and otherwise a 
#    randomisation test
#  - disregard the multi-level nature of the data set (multiple
#    segments per individual and multiple grid cells per tajectory),
#    that would make the analysis far to complex (and leave too few
#    degrees of freedom), moreover, it would not be in balance with
#    the various sources of uncertainty in the data and the fact that 
#    in the the logistic regression earlier in the paper, the 
#    multi-level nature was not taken into account.
############################################################

load('speed_distributions.RDa')

# # exploring the data structures & the data
# attributes(tr)
# attributes(speeds)
# image(speeds$default)

trnames = names(tr)
nrtr = length(trnames)

# "1.1_1" "1.2_3" "2_2a"  "2_2b"  "2_3"  
# "3.1_1" "3.1_3" "3.2_3" "4_2a"  "4_2b"  "4_2c"  "4_3a"  "4_3b"  
# "5_1"  "5_2"   "6_1"   "7.1_2" "7.1_3" "7.2_2" "8_3"   "9_1"   "9_2"  
# "10_1"  "10_2"  "11_1"  "11_2"  

############################################################
# Collect the reaquired information per trajectory-segment:
# starting point (ts), end point (te) and flight mode (tfm)
ts = data.frame( x = vector(mode='numeric',length=nrtr),
                 y = vector(mode='numeric',length=nrtr) )
te = data.frame( x = vector(mode='numeric',length=nrtr),
                 y = vector(mode='numeric',length=nrtr) )
tfm = vector(mode='integer',length=nrtr)

for (i in 1:nrtr){
  
  # get relevant data out of tr (segment by segment)
  trx = tr[[trnames[i]]]
  tra = attr(trx,'infolocs')

  # put the startpoints of each trajectory segment in ts$x and ts$y
  # and all the endpoints in te$x and te$y
  # the flightmodes per trajectory go into tfm
  nrpt = dim(tra)[1]
  ts$x[i] = tra$X[1]
  ts$y[i] = tra$Y[1]
  te$x[i] = tra$X[nrpt]
  te$y[i] = tra$Y[nrpt]
  tfm[i] = tra$FlightMode[1] }

############################################################
# Associate each point from the speed-data with the
# appropriate trajectory and flight modes 

# function to find out whether a point P can be 'near'
# to a given line segment AB
is.perp = function(A,B,P){
  is.perp = F
  if ( ( sum((P-A)*(B-A)) > 0 ) & ( sum((P-B)*(A-B)) > 0 ) ){is.perp = T}
  return(is.perp)
}

# function to find out the shortest distance of a point P to a 
# line segment AB
dist.p2l = function(A,B,P){
  return( abs( ((B[1]-A[1])*(A[2]-P[2])) - ((A[1]-P[1])*(B[2]-A[2])) ) /
          sqrt( (B[1]-A[1])^2 + (B[2]-A[2])^2 ) )
}

# get the x & y-coordinates out of the speeds-object
x = as.numeric( attr(speeds$default,'dimnames')[[1]] )
y = as.numeric( attr(speeds$default,'dimnames')[[2]] )

nrx=length(x)
nry=length(y)
nrn= nrx*nry

x = matrix( rep(x,nry), nrow=nry, byrow=T )
dim(x)=NULL
y = rep(y,nrx)
pt = data.frame(x=x,y=y)
rm(x,y)

# get the speed data out and turn into a vector (read columnwise)
sp = speeds$default
dim(sp) = NULL

trnr = vector(mode = "integer", length = nrn)
ftype = vector(mode = "integer", length = nrn)

# Not the most efficient way,
#  but it is relatively easy to follow, and gets the job done.
for (i in (1:(nrx*nry))){
  if ( is.na(sp[i]) ){
    trnr[i] = NA
    ftype[i] = NA
  }else{
    dist = Inf
    trsel = 0
    ft = 0
    for (j in (1:nrtr)){
      perp = is.perp( ts[j,], te[j,], pt[i,] )
      ndist = dist.p2l(ts[j,], te[j,], pt[i,])
      if (perp & (ndist<dist)) {
        trsel = j
        dist = ndist
        ft = tfm[j]}
    }
    trnr[i] = trsel
    ftype[i] = ft
  }
}

# Throw away wat is not needed
keepidx = !is.na(trnr)
trnr.S = trnr[keepidx]
ftype.S = ftype[keepidx]
speed.S = sp[keepidx]

# The samples are more than big enough to use a simple T-test,
# testing a difference in means between flight modes 1 and 3

f1 = (ftype.S==1)
f3 = (ftype.S==3)
SD = data.frame( speed=c( speed.S[f1], speed.S[f3]),  
                 fmode=factor( c( ftype.S[f1], ftype.S[f3] ) ))
                 
t.test(SD$speed~SD$fmode)

var.test(SD$speed~SD$fmode)

############################################################
# Result: 
#   there is a significant difference of 1.2 m/s 
#   (95% ci: 0.91 - 1.56) between fligth modes 1 and 3
#   in flight mode 1 speed is on average 9.7 m/s        
#   in flight mode 3 it is on average 8.5 m/s
#
#   in addition there is a significant difference between
#   the variance of fligthmodes 1 and 2. The ratio
#   for variance fligthmode 1 : flight mode 2 is 2.303
#   (95% ci: 2.050 - 2.600)

############################################################

# Welch Two Sample t-test
# 
# data:  SD$speed by SD$fmode
# t = 7.3904, df = 676.413, p-value = 4.331e-13
# alternative hypothesis: true difference in means is not equal to 0
# 95 percent confidence interval:
#   0.9082788 1.5655091
# sample estimates:
#   mean in group 1 mean in group 3 
# 9.698393        8.461499 

#   F test to compare two variances
# 
# data:  SD$speed by SD$fmode
# F = 2.3025, num df = 611, denom df = 5077, p-value < 2.2e-16
# alternative hypothesis: true ratio of variances is not equal to 1
# 95 percent confidence interval:
#   2.050396 2.600217
# sample estimates:
#   ratio of variances 
# 2.302529 

# var(speed.S[f1])  # --> 16.28988
# var(speed.S[f3])  # --> 7.074776
